# Supplementary material for: Hexakis(1-methyl-1H-imidazole-κN 3)cobalt(II) dibromide dihydrate
Source: Acta Crystallogr Sect E Struct Rep Online. 2009 Jan 8;65(Pt 2):m149. doi: 10.1107/S1600536808042906 (PMC2968233; doi:10.1107/S1600536808042906)
Supplement: Supplementary file 1 [file e-65-0m149-sup1.cif]

##############################################################################
###                                                                        ###
###        Electronic paper (Acta Crystallographica Section E)             ###
###                                                                        ###
##############################################################################
#                                                                            #
# This CIF contains the data in a paper accepted for publication in Acta     #
# Crystallographica Section E. It conforms to the requirements of Notes      #
# for Authors for Section E, and has been peer reviewed under the auspices   #
# of the IUCr Commission on Journals.                                        #
#                                                                            #
# Full details of the Crystallographic Information File format               #
# are given in the paper "The Crystallographic Information File (CIF):       #
# a New Standard Archive File for Crystallography" by S. R. Hall, F. H.      #
# Allen and I. D. Brown [Acta Cryst. (1991), A47, 655-685].                  #
#                                                                            #
# The current version of the core CIF dictionary is obtainable from          #
# ftp://ftp.iucr.org/pub/cif_core.dic. The current version number is 2.4.    #
#                                                                            #
# Software is freely available for graphical display of the structure(s) in  #
# this CIF.  For information consult the CIF home page http://www.iucr.org/  #
# cif/home.html                                                              #
#                                                                            #
# This file may be used for bona fide research purposes within the           #
# scientific community so long as proper attribution is given to the journal # 
# article from which it was obtained.                                        #
#                                                                            #
##############################################################################
                                             
data_I
_audit_creation_method     SHELXL-97
_chemical_name_systematic
;
Hexakis(1-methyl-1<i>H</i>-imidazole-\k<i>N</i>^3^)cobalt(II) dibromide
dihydrate
;
_chemical_name_common     ?
_chemical_formula_moiety     'C24 H36 Co N12 2+, 2(Br -), 2(H2 O1)'
_chemical_formula_sum     'C24 H40 Br2 Co N12 O2'
_chemical_formula_iupac     '[Co (C4 H6 N2)6] Br2, 2H2 O'
_chemical_formula_weight     747.41
_chemical_melting_point     ?
_symmetry_cell_setting     'monoclinic'
_symmetry_space_group_name_H-M     'P 21/c'
_symmetry_space_group_name_Hall     '-P 2ybc'
loop_
    _symmetry_equiv_pos_as_xyz
    'x, y, z'
    '-x, y+1/2, -z+1/2'
    '-x, -y, -z'
    'x, -y-1/2, z-1/2'
_cell_length_a     8.182(2)
_cell_length_b     13.573(2)
_cell_length_c     16.2340(19)
_cell_angle_alpha     90.00
_cell_angle_beta     111.12(4)
_cell_angle_gamma     90.00
_cell_volume     1681.8(7)
_cell_formula_units_Z     2
_cell_measurement_reflns_used     7560
_cell_measurement_theta_min     2.52
_cell_measurement_theta_max     27.11
_cell_measurement_temperature     298(2)
_exptl_crystal_description     block
_exptl_crystal_colour     'red'
_exptl_crystal_size_max     0.40
_exptl_crystal_size_mid     0.30
_exptl_crystal_size_min     0.30
_exptl_crystal_density_diffrn     1.47
_exptl_crystal_density_meas     ?
_exptl_crystal_density_method     'not measured'
_exptl_crystal_F_000     762
_exptl_absorpt_coefficient_mu     2.927
_exptl_absorpt_correction_type     'multi-scan'
_exptl_absorpt_process_details     '(SADABS; Bruker, 2001)'
_exptl_absorpt_correction_T_min     0.363
_exptl_absorpt_correction_T_max     0.416
_exptl_special_details
;
;
_diffrn_ambient_temperature     298(2)
_diffrn_radiation_type     MoK\a
_diffrn_radiation_wavelength     0.71073
_diffrn_radiation_source     'fine-focus sealed tube'
_diffrn_radiation_monochromator     graphite
_diffrn_measurement_device_type     'Bruker SMART CCD area-detector'
_diffrn_measurement_method     '\f and \w'
_diffrn_detector_area_resol_mean     ?
_diffrn_reflns_number     16985
_diffrn_reflns_av_R_equivalents     0.0706
_diffrn_reflns_av_sigmaI/netI     0.0360
_diffrn_reflns_theta_min     2.01
_diffrn_reflns_theta_max     26.00
_diffrn_reflns_theta_full     26.00
_diffrn_measured_fraction_theta_max     0.998
_diffrn_measured_fraction_theta_full     0.998
_diffrn_reflns_limit_h_min     -9
_diffrn_reflns_limit_h_max     10
_diffrn_reflns_limit_k_min     -15
_diffrn_reflns_limit_k_max     16
_diffrn_reflns_limit_l_min     -20
_diffrn_reflns_limit_l_max     20
_diffrn_standards_number     ?
_diffrn_standards_interval_count     ?
_diffrn_standards_interval_time     ?
_diffrn_standards_decay_%     ?
_refine_special_details
;
Refinement of <i>F</i>^2^ against ALL reflections. The weighted <i>R</i>-factor
<i>wR</i> and goodness of fit <i>S</i> are based on <i>F</i>^2^, conventional
<i>R</i>-factors <i>R</i> are based on <i>F</i>, with <i>F</i> set to zero for
negative <i>F</i>^2^. The threshold expression of <i>F</i>^2^ >
\s(<i>F</i>^2^) is used only for calculating <i>R</i>-factors(gt) <i>etc</i>.
and is not relevant to the choice of reflections for refinement.
<i>R</i>-factors based on <i>F</i>^2^ are statistically about twice as large
as those based on <i>F</i>, and <i>R</i>- factors based on ALL data will be
even larger.
;
_reflns_number_total     3294
_reflns_number_gt     2710
_reflns_threshold_expression     I>2\s(I)
_refine_ls_structure_factor_coef     Fsqd
_refine_ls_matrix_type     full
_refine_ls_R_factor_all     0.0442
_refine_ls_R_factor_gt     0.0368
_refine_ls_wR_factor_gt     0.0989
_refine_ls_wR_factor_ref     0.1025
_refine_ls_goodness_of_fit_ref     1.035
_refine_ls_restrained_S_all     1.035
_refine_ls_number_reflns     3294
_refine_ls_number_parameters     187
_refine_ls_number_restraints     0
_refine_ls_hydrogen_treatment     constr
_refine_ls_weighting_scheme     calc
_refine_ls_weighting_details
         'calc w=1/[\s^2^(Fo^2^)+(0.0649P)^2^+0.2015P] where P=(Fo^2^+2Fc^2^)/3'
_atom_sites_solution_hydrogens     geom
_atom_sites_solution_primary     direct
_atom_sites_solution_secondary     difmap
_refine_ls_shift/su_max     0.001
_refine_ls_shift/su_mean     0.000
_refine_diff_density_max     0.856
_refine_diff_density_min     -0.364
_refine_ls_extinction_method     none
_refine_ls_extinction_coef     ?
loop_
    _atom_type_symbol
    _atom_type_description
    _atom_type_scat_dispersion_real
    _atom_type_scat_dispersion_imag
    _atom_type_scat_source
    'C' 'C' 0.0033 0.0016
                         'International Tables Vol C Tables 4.2.6.8 and 6.1.1.4'
    'H' 'H' 0.0000 0.0000
                         'International Tables Vol C Tables 4.2.6.8 and 6.1.1.4'
    'Br' 'Br' -0.2901 2.4595
                         'International Tables Vol C Tables 4.2.6.8 and 6.1.1.4'
    'Co' 'Co' 0.3494 0.9721
                         'International Tables Vol C Tables 4.2.6.8 and 6.1.1.4'
    'N' 'N' 0.0061 0.0033
                         'International Tables Vol C Tables 4.2.6.8 and 6.1.1.4'
    'O' 'O' 0.0106 0.0060
                         'International Tables Vol C Tables 4.2.6.8 and 6.1.1.4'
_computing_data_collection     'SMART (Bruker, 2001)'
_computing_cell_refinement     'SAINT (Bruker, 2001)'
_computing_data_reduction     'SAINT (Bruker, 2001)'
_computing_structure_solution     'SHELXS97 (Sheldrick, 2008)'
_computing_structure_refinement     'SHELXL97 (Sheldrick, 2008)'
_computing_molecular_graphics     'SHELXTL (Sheldrick, 2008)'
_computing_publication_material     'SHELXTL (Sheldrick, 2008)'
loop_
    _atom_site_type_symbol
    _atom_site_label
    _atom_site_fract_x
    _atom_site_fract_y
    _atom_site_fract_z
    _atom_site_U_iso_or_equiv
    _atom_site_adp_type
    _atom_site_calc_flag
    _atom_site_refinement_flags
    _atom_site_occupancy
    _atom_site_disorder_assembly
    _atom_site_disorder_group
    Co Co1 0.5000 0.5000 0.5000 0.03601(15) Uani d S 1 . .
    Br Br1 0.78110(4) 0.87845(2) 0.56859(2) 0.05972(14) Uani d . 1 . .
    O O1W 0.4155(4) 0.9171(2) 0.3940(2) 0.1105(11) Uani d . 1 . .
    H H1WA 0.3888 0.9772 0.3983 0.166 Uiso d R 1 . .
    H H1WB 0.4947 0.9012 0.4433 0.166 Uiso d R 1 . .
    N N1 0.3436(3) 0.62856(14) 0.51072(14) 0.0415(5) Uani d . 1 . .
    N N2 0.2626(3) 0.77351(16) 0.54359(16) 0.0490(5) Uani d . 1 . .
    N N3 0.7232(3) 0.54470(15) 0.61490(13) 0.0419(5) Uani d . 1 . .
    N N4 0.9664(3) 0.61811(16) 0.70086(15) 0.0504(6) Uani d . 1 . .
    N N5 0.4033(3) 0.41844(16) 0.58900(13) 0.0433(5) Uani d . 1 . .
    N N6 0.3497(3) 0.30035(18) 0.66980(15) 0.0539(6) Uani d . 1 . .
    C C1 0.3966(3) 0.71343(19) 0.54940(17) 0.0449(6) Uani d . 1 . .
    H H1A 0.5138 0.7302 0.5777 0.054 Uiso calc R 1 . .
    C C2 0.1629(4) 0.6342(2) 0.4783(2) 0.0543(7) Uani d . 1 . .
    H H2A 0.0873 0.5845 0.4474 0.065 Uiso calc R 1 . .
    C C3 0.1130(4) 0.7236(2) 0.4986(2) 0.0567(7) Uani d . 1 . .
    H H3A -0.0012 0.7463 0.4845 0.068 Uiso calc R 1 . .
    C C4 0.2759(5) 0.8748(2) 0.5786(3) 0.0792(12) Uani d . 1 . .
    H H4A 0.3971 0.8920 0.6075 0.119 Uiso calc R 1 . .
    H H4B 0.2173 0.8785 0.6202 0.119 Uiso calc R 1 . .
    H H4C 0.2220 0.9198 0.5309 0.119 Uiso calc R 1 . .
    C C5 0.8328(3) 0.61851(19) 0.62204(17) 0.0444(6) Uani d . 1 . .
    H H5A 0.8195 0.6651 0.5781 0.053 Uiso calc R 1 . .
    C C6 0.7915(4) 0.4943(2) 0.69380(18) 0.0521(7) Uani d . 1 . .
    H H6A 0.7419 0.4386 0.7085 0.063 Uiso calc R 1 . .
    C C7 0.9419(4) 0.5382(2) 0.74685(19) 0.0564(7) Uani d . 1 . .
    H H7A 1.0137 0.5181 0.8030 0.068 Uiso calc R 1 . .
    C C8 1.1066(5) 0.6909(3) 0.7314(3) 0.0799(10) Uani d . 1 . .
    H H8A 1.0926 0.7386 0.6857 0.120 Uiso calc R 1 . .
    H H8B 1.2178 0.6586 0.7457 0.120 Uiso calc R 1 . .
    H H8C 1.1017 0.7234 0.7830 0.120 Uiso calc R 1 . .
    C C9 0.4120(4) 0.3232(2) 0.60596(17) 0.0480(6) Uani d . 1 . .
    H H9A 0.4561 0.2770 0.5771 0.058 Uiso calc R 1 . .
    C C10 0.3301(4) 0.4577(2) 0.6465(2) 0.0626(8) Uani d . 1 . .
    H H10A 0.3063 0.5242 0.6502 0.075 Uiso calc R 1 . .
    C C11 0.2980(5) 0.3862(2) 0.6964(2) 0.0663(9) Uani d . 1 . .
    H H11A 0.2502 0.3940 0.7400 0.080 Uiso calc R 1 . .
    C C12 0.3336(6) 0.2008(3) 0.7011(2) 0.0862(12) Uani d . 1 . .
    H H12A 0.3805 0.1539 0.6713 0.129 Uiso calc R 1 . .
    H H12B 0.2123 0.1863 0.6890 0.129 Uiso calc R 1 . .
    H H12C 0.3973 0.1970 0.7636 0.129 Uiso calc R 1 . .
loop_
    _atom_site_aniso_label
    _atom_site_aniso_U_11
    _atom_site_aniso_U_22
    _atom_site_aniso_U_33
    _atom_site_aniso_U_12
    _atom_site_aniso_U_13
    _atom_site_aniso_U_23
    Co1 0.0387(3) 0.0319(3) 0.0416(2) 0.00008(18) 0.0197(2) 0.00050(18)
    Br1 0.0506(2) 0.0458(2) 0.0787(2) -0.00077(12) 0.01838(17) -0.01020(13)
    O1W 0.099(2) 0.096(2) 0.109(2) 0.0179(17) 0.0042(18) -0.0335(18)
    N1 0.0405(12) 0.0390(12) 0.0502(11) 0.0004(9) 0.0227(10) -0.0009(9)
    N2 0.0508(14) 0.0370(12) 0.0683(13) 0.0033(9) 0.0325(11) -0.0024(10)
    N3 0.0450(12) 0.0370(11) 0.0444(11) 0.0026(9) 0.0168(9) 0.0005(9)
    N4 0.0388(12) 0.0544(14) 0.0536(13) 0.0033(10) 0.0112(11) 0.0010(10)
    N5 0.0483(13) 0.0421(12) 0.0465(11) -0.0038(10) 0.0255(10) -0.0006(9)
    N6 0.0603(15) 0.0592(15) 0.0490(12) -0.0095(12) 0.0278(11) 0.0090(11)
    C1 0.0404(14) 0.0441(14) 0.0560(14) 0.0005(11) 0.0244(12) -0.0027(12)
    C2 0.0385(15) 0.0564(17) 0.0677(17) 0.0003(12) 0.0185(13) -0.0103(14)
    C3 0.0411(15) 0.0606(18) 0.0697(17) 0.0099(13) 0.0217(13) -0.0048(14)
    C4 0.083(3) 0.0403(18) 0.130(3) 0.0009(15) 0.057(3) -0.0167(17)
    C5 0.0403(14) 0.0454(15) 0.0463(14) 0.0014(11) 0.0143(12) 0.0047(11)
    C6 0.0621(18) 0.0408(15) 0.0522(15) 0.0038(13) 0.0191(14) 0.0072(12)
    C7 0.0588(19) 0.0551(17) 0.0480(15) 0.0161(14) 0.0104(14) 0.0064(13)
    C8 0.056(2) 0.083(3) 0.082(2) -0.0173(18) 0.0011(17) -0.0009(19)
    C9 0.0593(17) 0.0474(16) 0.0450(13) -0.0076(12) 0.0284(12) 0.0002(11)
    C10 0.076(2) 0.0598(18) 0.0685(18) 0.0081(16) 0.0465(17) 0.0004(15)
    C11 0.074(2) 0.080(2) 0.0643(18) 0.0034(17) 0.0493(17) 0.0025(16)
    C12 0.121(3) 0.071(2) 0.082(2) -0.017(2) 0.056(2) 0.0216(19)
_geom_special_details
;
All e.s.d.'s (except the e.s.d. in the dihedral angle between two l.s. planes)
are estimated using the full covariance matrix. The cell e.s.d.'s are taken
into account individually in the estimation of e.s.d.'s in distances, angles
and torsion angles; correlations between e.s.d.'s in cell parameters are only
used when they are defined by crystal symmetry. An approximate (isotropic)
treatment of cell e.s.d.'s is used for estimating e.s.d.'s involving l.s.
planes.
;
loop_
    _geom_bond_atom_site_label_1
    _geom_bond_atom_site_label_2
    _geom_bond_site_symmetry_2
    _geom_bond_distance
    _geom_bond_publ_flag
    Co1 N3 3_666 2.174(2) ?
    Co1 N3 . 2.174(2) yes
    Co1 N5 . 2.182(2) yes
    Co1 N5 3_666 2.182(2) ?
    Co1 N1 3_666 2.207(2) ?
    Co1 N1 . 2.207(2) yes
    O1W H1WA . 0.8544 ?
    O1W H1WB . 0.8553 ?
    N1 C1 . 1.309(3) ?
    N1 C2 . 1.381(4) ?
    N2 C1 . 1.342(3) ?
    N2 C3 . 1.359(4) ?
    N2 C4 . 1.477(4) ?
    N3 C5 . 1.322(3) ?
    N3 C6 . 1.380(3) ?
    N4 C5 . 1.351(3) ?
    N4 C7 . 1.372(4) ?
    N4 C8 . 1.458(4) ?
    N5 C9 . 1.319(4) ?
    N5 C10 . 1.384(3) ?
    N6 C9 . 1.346(3) ?
    N6 C11 . 1.362(4) ?
    N6 C12 . 1.466(4) ?
    C1 H1A . 0.9300 ?
    C2 C3 . 1.359(4) ?
    C2 H2A . 0.9300 ?
    C3 H3A . 0.9300 ?
    C4 H4A . 0.9600 ?
    C4 H4B . 0.9600 ?
    C4 H4C . 0.9600 ?
    C5 H5A . 0.9300 ?
    C6 C7 . 1.359(4) ?
    C6 H6A . 0.9300 ?
    C7 H7A . 0.9300 ?
    C8 H8A . 0.9600 ?
    C8 H8B . 0.9600 ?
    C8 H8C . 0.9600 ?
    C9 H9A . 0.9300 ?
    C10 C11 . 1.349(4) ?
    C10 H10A . 0.9300 ?
    C11 H11A . 0.9300 ?
    C12 H12A . 0.9600 ?
    C12 H12B . 0.9600 ?
    C12 H12C . 0.9600 ?
loop_
    _geom_angle_atom_site_label_1
    _geom_angle_atom_site_label_2
    _geom_angle_atom_site_label_3
    _geom_angle_site_symmetry_1
    _geom_angle_site_symmetry_3
    _geom_angle
    _geom_angle_publ_flag
    N3 Co1 N3 3_666 . 180.0 yes
    N3 Co1 N5 3_666 . 91.93(8) ?
    N3 Co1 N5 . . 88.07(8) yes
    N3 Co1 N5 3_666 3_666 88.07(8) ?
    N3 Co1 N5 . 3_666 91.93(8) yes
    N5 Co1 N5 . 3_666 180.0 yes
    N3 Co1 N1 3_666 3_666 92.48(8) ?
    N3 Co1 N1 . 3_666 87.52(8) ?
    N5 Co1 N1 . 3_666 90.57(8) ?
    N5 Co1 N1 3_666 3_666 89.43(8) ?
    N3 Co1 N1 3_666 . 87.52(8) yes
    N3 Co1 N1 . . 92.48(8) yes
    N5 Co1 N1 . . 89.43(8) yes
    N5 Co1 N1 3_666 . 90.57(8) yes
    N1 Co1 N1 3_666 . 180.00(11) yes
    H1WA O1W H1WB . . 107.2 ?
    C1 N1 C2 . . 105.0(2) ?
    C1 N1 Co1 . . 129.22(18) ?
    C2 N1 Co1 . . 125.80(17) ?
    C1 N2 C3 . . 106.9(2) ?
    C1 N2 C4 . . 126.4(2) ?
    C3 N2 C4 . . 126.7(2) ?
    C5 N3 C6 . . 105.0(2) ?
    C5 N3 Co1 . . 128.35(17) ?
    C6 N3 Co1 . . 126.31(18) ?
    C5 N4 C7 . . 106.9(2) ?
    C5 N4 C8 . . 126.1(3) ?
    C7 N4 C8 . . 127.0(3) ?
    C9 N5 C10 . . 103.9(2) ?
    C9 N5 Co1 . . 129.10(17) ?
    C10 N5 Co1 . . 126.8(2) ?
    C9 N6 C11 . . 107.1(2) ?
    C9 N6 C12 . . 125.8(3) ?
    C11 N6 C12 . . 127.0(2) ?
    N1 C1 N2 . . 112.3(2) ?
    N1 C1 H1A . . 123.8 ?
    N2 C1 H1A . . 123.8 ?
    C3 C2 N1 . . 109.4(3) ?
    C3 C2 H2A . . 125.3 ?
    N1 C2 H2A . . 125.3 ?
    N2 C3 C2 . . 106.5(2) ?
    N2 C3 H3A . . 126.8 ?
    C2 C3 H3A . . 126.8 ?
    N2 C4 H4A . . 109.5 ?
    N2 C4 H4B . . 109.5 ?
    H4A C4 H4B . . 109.5 ?
    N2 C4 H4C . . 109.5 ?
    H4A C4 H4C . . 109.5 ?
    H4B C4 H4C . . 109.5 ?
    N3 C5 N4 . . 111.9(2) ?
    N3 C5 H5A . . 124.1 ?
    N4 C5 H5A . . 124.1 ?
    C7 C6 N3 . . 110.1(3) ?
    C7 C6 H6A . . 125.0 ?
    N3 C6 H6A . . 125.0 ?
    C6 C7 N4 . . 106.2(2) ?
    C6 C7 H7A . . 126.9 ?
    N4 C7 H7A . . 126.9 ?
    N4 C8 H8A . . 109.5 ?
    N4 C8 H8B . . 109.5 ?
    H8A C8 H8B . . 109.5 ?
    N4 C8 H8C . . 109.5 ?
    H8A C8 H8C . . 109.5 ?
    H8B C8 H8C . . 109.5 ?
    N5 C9 N6 . . 112.3(2) ?
    N5 C9 H9A . . 123.8 ?
    N6 C9 H9A . . 123.8 ?
    C11 C10 N5 . . 110.7(3) ?
    C11 C10 H10A . . 124.7 ?
    N5 C10 H10A . . 124.7 ?
    C10 C11 N6 . . 106.0(2) ?
    C10 C11 H11A . . 127.0 ?
    N6 C11 H11A . . 127.0 ?
    N6 C12 H12A . . 109.5 ?
    N6 C12 H12B . . 109.5 ?
    H12A C12 H12B . . 109.5 ?
    N6 C12 H12C . . 109.5 ?
    H12A C12 H12C . . 109.5 ?
    H12B C12 H12C . . 109.5 ?
loop_
    _geom_torsion_atom_site_label_1
    _geom_torsion_atom_site_label_2
    _geom_torsion_atom_site_label_3
    _geom_torsion_atom_site_label_4
    _geom_torsion_site_symmetry_1
    _geom_torsion_site_symmetry_2
    _geom_torsion_site_symmetry_3
    _geom_torsion_site_symmetry_4
    _geom_torsion
    _geom_torsion_publ_flag
    N3 Co1 N1 C1 3_666 . . . -157.5(2) ?
    N3 Co1 N1 C1 . . . . 22.5(2) ?
    N5 Co1 N1 C1 . . . . 110.5(2) ?
    N5 Co1 N1 C1 3_666 . . . -69.5(2) ?
    N3 Co1 N1 C2 3_666 . . . 24.3(2) ?
    N3 Co1 N1 C2 . . . . -155.7(2) ?
    N5 Co1 N1 C2 . . . . -67.7(2) ?
    N5 Co1 N1 C2 3_666 . . . 112.3(2) ?
    N5 Co1 N3 C5 . . . . -161.6(2) ?
    N5 Co1 N3 C5 3_666 . . . 18.4(2) ?
    N1 Co1 N3 C5 3_666 . . . 107.7(2) ?
    N1 Co1 N3 C5 . . . . -72.3(2) ?
    N5 Co1 N3 C6 . . . . 26.0(2) ?
    N5 Co1 N3 C6 3_666 . . . -154.0(2) ?
    N1 Co1 N3 C6 3_666 . . . -64.6(2) ?
    N1 Co1 N3 C6 . . . . 115.4(2) ?
    N3 Co1 N5 C9 3_666 . . . 78.8(2) ?
    N3 Co1 N5 C9 . . . . -101.2(2) ?
    N1 Co1 N5 C9 3_666 . . . -13.7(2) ?
    N1 Co1 N5 C9 . . . . 166.3(2) ?
    N3 Co1 N5 C10 3_666 . . . -106.8(2) ?
    N3 Co1 N5 C10 . . . . 73.2(2) ?
    N1 Co1 N5 C10 3_666 . . . 160.7(2) ?
    N1 Co1 N5 C10 . . . . -19.3(2) ?
    C2 N1 C1 N2 . . . . -0.4(3) ?
    Co1 N1 C1 N2 . . . . -178.95(16) ?
    C3 N2 C1 N1 . . . . 0.5(3) ?
    C4 N2 C1 N1 . . . . -178.9(3) ?
    C1 N1 C2 C3 . . . . 0.3(3) ?
    Co1 N1 C2 C3 . . . . 178.83(19) ?
    C1 N2 C3 C2 . . . . -0.3(3) ?
    C4 N2 C3 C2 . . . . 179.1(3) ?
    N1 C2 C3 N2 . . . . 0.0(3) ?
    C6 N3 C5 N4 . . . . -0.1(3) ?
    Co1 N3 C5 N4 . . . . -173.74(17) ?
    C7 N4 C5 N3 . . . . 0.7(3) ?
    C8 N4 C5 N3 . . . . -177.7(3) ?
    C5 N3 C6 C7 . . . . -0.5(3) ?
    Co1 N3 C6 C7 . . . . 173.29(18) ?
    N3 C6 C7 N4 . . . . 0.9(3) ?
    C5 N4 C7 C6 . . . . -0.9(3) ?
    C8 N4 C7 C6 . . . . 177.4(3) ?
    C10 N5 C9 N6 . . . . -0.1(3) ?
    Co1 N5 C9 N6 . . . . 175.28(18) ?
    C11 N6 C9 N5 . . . . -0.3(3) ?
    C12 N6 C9 N5 . . . . 177.0(3) ?
    C9 N5 C10 C11 . . . . 0.4(4) ?
    Co1 N5 C10 C11 . . . . -175.1(2) ?
    N5 C10 C11 N6 . . . . -0.6(4) ?
    C9 N6 C11 C10 . . . . 0.5(4) ?
    C12 N6 C11 C10 . . . . -176.8(3) ?
loop_
    _geom_hbond_atom_site_label_D
    _geom_hbond_atom_site_label_H
    _geom_hbond_atom_site_label_A
    _geom_hbond_site_symmetry_A
    _geom_hbond_distance_DH
    _geom_hbond_distance_HA
    _geom_hbond_distance_DA
    _geom_hbond_angle_DHA
    O1W H1WA Br1 3_676 0.85 2.57 3.371(3) 156.8
    O1W H1WB Br1 . 0.86 2.51 3.338(3) 163.9
data_global
_journal_date_recd_electronic     2008-12-04
_journal_date_accepted     2008-12-16
_journal_name_full     'Acta Crystallographica, Section E'
_journal_year     2009
_journal_volume     65
_journal_issue      2
_journal_page_first     m149
_journal_page_last     m149
_journal_paper_category     QM
_journal_coeditor_code     HK2594
_publ_contact_author_name     'Rufu Yao'
_publ_contact_author_address
;
Department of Chemistry
  Hefei Teachers College
   Hefei
 Anhui 230061
 China
;
_publ_contact_author_email     'rufuyao@sian.com'
_publ_contact_author_fax     '86 551 2836350'
_publ_contact_author_phone     '86 551 2836350'
_publ_section_title
;
Hexakis(1-methyl-1<i>H</i>-imidazole-\k<i>N</i>^3^)cobalt(II) dibromide
dihydrate
;
loop_
    _publ_author_name
    _publ_author_footnote
    _publ_author_address
    'Rufu Yao' .
;
Department of Chemistry,
Hefei Teachers College,
Hefei
Anhui 230061
People's Republic of China
;
_publ_section_synopsis     .
