# Supplementary material for: Hexakis(1-methyl-1H-imidazole-κN 3)cobalt(II) dibromide dihydrate
Source: Acta Crystallogr Sect E Struct Rep Online. 2009 Jan 8;65(Pt 2):m149. doi: 10.1107/S1600536808042906 (PMC2968233; doi:10.1107/S1600536808042906)
Supplement: Supplementary file 2 [file e-65-0m149-Isup2.hkl]

# 
# h,k,l, Fc-squared, Fo-squared, sigma(Fo-squared) and status flag 
# 
data_I
_shelx_title ' 081030dm  in P2(1)/c' 
_shelx_refln_list_code          4 
_shelx_F_calc_maximum      181.28 
_exptl_crystal_F_000       762.00 
_reflns_d_resolution_high  0.8107 
 
loop_ 
 _symmetry_equiv_pos_as_xyz 
 'x, y, z' 
 '-x, y+1/2, -z+1/2' 
 '-x, -y, -z' 
 'x, -y-1/2, z-1/2' 
 
_cell_length_a     8.1820 
_cell_length_b    13.5730 
_cell_length_c    16.2340 
_cell_angle_alpha  90.000 
_cell_angle_beta  111.120 
_cell_angle_gamma  90.000 
 
_shelx_F_squared_multiplier     1.000 
 
loop_ 
 _refln_index_h 
 _refln_index_k 
 _refln_index_l 
 _refln_F_squared_calc 
 _refln_F_squared_meas 
 _refln_F_squared_sigma 
 _refln_observed_status 
   1   0   0     5081.96     2164.33   1006.85 o 
   2   0   0    15650.81    18277.68    147.80 o 
   3   0   0     1096.02     1057.32     22.11 o 
   4   0   0     3000.23     3009.74     86.25 o 
   5   0   0      905.18      896.27     36.29 o 
   6   0   0       17.14       18.37      5.91 o 
   7   0   0     1521.20     1451.97     41.38 o 
   8   0   0      120.20      122.23     20.53 o 
   9   0   0        7.74        8.84     17.69 o 
   1   1   0     4535.64     5515.30     86.96 o 
   2   1   0      505.82      601.42     11.44 o 
   3   1   0     2761.80     3007.27     78.91 o 
   4   1   0     1057.60     1073.19     23.65 o 
   5   1   0      530.42      512.98     24.45 o 
   6   1   0     1631.31     1667.37     57.21 o 
   7   1   0      112.78      122.37     10.58 o 
   8   1   0      151.61      153.46     20.21 o 
   9   1   0        9.05        2.31     12.62 o 
   0   2   0      952.63      919.30    143.12 o 
   1   2   0     1610.57     1762.40     21.43 o 
   2   2   0      981.77     1101.65     20.57 o 
   3   2   0     1193.77     1265.62     26.52 o 
   4   2   0     3393.59     3514.01     72.63 o 
   5   2   0      224.29      223.82      5.69 o 
   6   2   0      405.30      356.88      9.11 o 
   7   2   0      277.95      151.89     81.30 o 
   8   2   0        3.40        3.38     10.92 o 
   9   2   0       89.05       92.22     15.84 o 
   1   3   0    15359.48    17993.70    269.54 o 
   2   3   0     4444.46     4782.14    115.29 o 
   3   3   0     2426.17     2353.47     74.86 o 
   4   3   0      359.88      373.92      5.40 o 
   5   3   0     1581.97     1791.48     42.44 o 
   6   3   0      713.56      715.71     22.96 o 
   7   3   0      140.54      113.66      9.08 o 
   8   3   0       44.52       54.34      9.27 o 
   9   3   0        7.77       20.43     13.29 o 
   0   4   0     9494.63     9756.82    911.06 o 
   1   4   0     2993.65     3460.87     73.75 o 
   2   4   0    15863.75    17723.97    294.55 o 
   3   4   0       48.98       53.42      3.20 o 
   4   4   0      105.27       87.60      4.08 o 
   5   4   0     5936.97     5846.44     99.46 o 
   6   4   0      288.84      288.23      9.52 o 
   7   4   0       98.77       98.02      9.10 o 
   8   4   0      209.20      207.97     12.36 o 
   9   4   0      302.74      282.20     21.63 o 
   1   5   0     1888.99     1709.01     60.56 o 
   2   5   0     1126.58     1221.35     20.17 o 
   3   5   0      828.11      831.01     21.61 o 
   4   5   0     2021.13     2092.55     58.84 o 
   5   5   0      626.12      638.35     19.58 o 
   6   5   0      547.22      551.87     19.24 o 
   7   5   0       72.02       62.51      7.34 o 
   8   5   0      123.25      132.63     12.04 o 
   0   6   0       16.87       17.79      2.71 o 
   1   6   0      552.59      535.05     18.57 o 
   2   6   0      990.84      947.13     15.73 o 
   3   6   0      962.78     1125.53     26.91 o 
   4   6   0      230.35      219.66      7.78 o 
   5   6   0      576.49      563.99     20.73 o 
   6   6   0      626.53      616.30     12.87 o 
   7   6   0      214.58      205.14     10.33 o 
   8   6   0       33.92       33.57      9.71 o 
   1   7   0      644.29      564.93     22.92 o 
   2   7   0     2802.13     2862.90     89.52 o 
   3   7   0     1558.96     1566.79     22.08 o 
   4   7   0     1688.80     1716.54     44.07 o 
   5   7   0      392.36      353.49     10.27 o 
   6   7   0      695.33      690.32     13.92 o 
   7   7   0        1.14       -2.15      7.43 o 
   8   7   0      148.65      145.28     14.65 o 
   0   8   0    11728.43    11861.48    591.76 o 
   1   8   0      129.79      145.33      5.10 o 
   2   8   0     2254.28     2299.20     56.48 o 
   3   8   0     3935.47     4222.05     51.67 o 
   4   8   0     4163.73     4458.59    111.08 o 
   5   8   0      252.24      250.13      9.81 o 
   6   8   0      200.41      195.57     11.59 o 
   7   8   0      955.00      985.96     42.62 o 
   8   8   0       35.21       33.38     12.58 o 
   1   9   0      339.94      313.06      9.03 o 
   2   9   0      861.55      856.20     22.62 o 
   3   9   0      305.83      308.86     13.00 o 
   4   9   0      131.85      143.42      8.90 o 
   5   9   0      390.79      357.04     12.76 o 
   6   9   0      122.94      122.84     10.24 o 
   7   9   0        7.57        3.04      8.46 o 
   0  10   0     2377.70     2356.32     86.07 o 
   1  10   0      728.88      705.43     11.40 o 
   2  10   0      214.77      211.60      8.74 o 
   3  10   0      532.72      564.42     25.03 o 
   4  10   0      150.06      132.08      9.01 o 
   5  10   0        0.75       -2.65      6.85 o 
   6  10   0       43.17       41.45      9.06 o 
   7  10   0      211.54      191.05     13.02 o 
   1  11   0     1469.57     1489.62     29.53 o 
   2  11   0      335.36      339.75      9.75 o 
   3  11   0      747.53      768.04     15.49 o 
   4  11   0      189.39      182.66     10.74 o 
   5  11   0      130.64      121.80     10.17 o 
   6  11   0      244.22      252.24     13.80 o 
   7  11   0       22.67       30.89     10.36 o 
   0  12   0     2203.16     2241.67     46.66 o 
   1  12   0      839.95      881.38     15.49 o 
   2  12   0     3309.71     3432.47     65.02 o 
   3  12   0      131.19      132.42      9.35 o 
   4  12   0       39.90       39.41      8.31 o 
   5  12   0      347.06      339.71     14.54 o 
   6  12   0       76.81       76.75     10.73 o 
   1  13   0       80.75       83.62      8.36 o 
   2  13   0       99.32       94.58     10.39 o 
   3  13   0      281.40      281.65     12.78 o 
   4  13   0       34.84       38.85      8.89 o 
   5  13   0       35.24       43.40      9.73 o 
   0  14   0       34.67       38.22     17.06 o 
   1  14   0      310.93      314.34     19.31 o 
   2  14   0      269.95      284.32     14.87 o 
   3  14   0      102.22      106.20     12.15 o 
   4  14   0        2.99       -1.27     10.09 o 
   5  14   0       58.32       66.60     12.69 o 
   1  15   0      763.58      845.61     26.91 o 
   2  15   0       68.85       62.60     11.14 o 
   3  15   0      198.35      190.28     14.64 o 
   4  15   0       87.17       98.28     13.66 o 
   0  16   0      923.84      971.24     42.32 o 
   1  16   0       17.06       11.37     19.27 o 
   2  16   0       85.88       93.18     23.06 o 
  -9   1   1      632.79      570.33     25.12 o 
  -8   1   1        3.24        3.64     10.82 o 
  -7   1   1        2.82        3.19      6.27 o 
  -6   1   1     2040.26     2242.02     61.24 o 
  -5   1   1     3847.08     4119.78     98.52 o 
  -4   1   1     1987.69     2378.19     34.68 o 
  -3   1   1       47.91       53.59      2.45 o 
  -2   1   1     1251.81     1608.84      6.89 o 
  -1   1   1     1624.02     2327.12     33.88 o 
   0   1   1     3252.75     3255.38    343.11 o 
   1   1   1     7566.68     8964.48    188.19 o 
   2   1   1    18079.00    20402.63    357.69 o 
   3   1   1       73.43       67.49      2.71 o 
   4   1   1        2.36        3.31      2.09 o 
   5   1   1     2160.98     1913.77    107.56 o 
   6   1   1     1016.75      977.21     53.29 o 
   7   1   1      264.91      230.10     16.19 o 
   8   1   1      327.91      285.65     19.31 o 
   9   1   1      251.12      223.59     19.20 o 
  -9   2   1       64.47       59.00     14.47 o 
  -8   2   1      937.37      881.43     50.69 o 
  -7   2   1      240.48      104.16     73.79 o 
  -6   2   1      963.58      969.40     21.66 o 
  -5   2   1      577.93      612.76     12.36 o 
  -4   2   1      336.66      466.15      8.32 o 
  -3   2   1     6175.17     6507.08     84.15 o 
  -2   2   1       58.40       60.42      2.89 o 
  -1   2   1      377.07      509.79     11.25 o 
   0   2   1      680.17      803.38     66.13 o 
   1   2   1    12171.54    14529.66    275.89 o 
   2   2   1    21730.47    23343.98    431.99 o 
   3   2   1     2872.91     3181.95     55.39 o 
   4   2   1     3166.44     3341.84     76.44 o 
   5   2   1       38.86       45.14      3.91 o 
   6   2   1     1974.27     1758.90     46.83 o 
   7   2   1      100.20       45.36     22.20 o 
   8   2   1      740.10      664.73     24.68 o 
   9   2   1       63.99       58.20     15.63 o 
  -9   3   1       31.49       23.62     13.25 o 
  -8   3   1      466.89      461.96     19.82 o 
  -7   3   1      561.46      568.16     23.16 o 
  -6   3   1      121.93      136.84      7.17 o 
  -5   3   1      468.08      453.80     13.35 o 
  -4   3   1    12230.67    14682.74    272.99 o 
  -3   3   1     1944.70     2199.22     41.73 o 
  -2   3   1     4294.60     4943.20     67.97 o 
  -1   3   1     7662.37     8474.66    259.01 o 
   0   3   1     6006.64     6556.63    390.86 o 
   1   3   1      684.36      875.32     14.79 o 
   2   3   1      636.35      652.25     17.23 o 
   3   3   1     4320.04     4444.68     89.56 o 
   4   3   1     5484.61     5922.10    132.26 o 
   5   3   1       33.14       26.25      4.57 o 
   6   3   1      100.94      110.80      6.83 o 
   7   3   1     1380.62     1395.52     77.41 o 
   8   3   1        0.40        5.37     11.61 o 
   9   3   1        4.39        2.62     13.29 o 
  -9   4   1       30.53       24.94     13.62 o 
  -8   4   1       13.95        7.99      8.31 o 
  -7   4   1        2.24       -0.35      6.88 o 
  -6   4   1       31.65       34.23      5.61 o 
  -5   4   1        6.76        4.71      4.59 o 
  -4   4   1      111.13      119.57      5.77 o 
  -3   4   1     1225.40     1453.05     28.95 o 
  -2   4   1       11.93       11.44      1.99 o 
  -1   4   1      584.58      717.02     22.73 o 
   0   4   1        7.27       23.22      1.66 o 
   1   4   1      808.56      797.38     22.26 o 
   2   4   1     1115.90     1169.36     28.60 o 
   3   4   1      250.04      226.13      7.30 o 
   4   4   1       58.65       68.22      4.18 o 
   5   4   1       61.07       82.38      5.91 o 
   6   4   1       10.26        7.78      5.76 o 
   7   4   1       21.27       20.38      7.76 o 
   8   4   1       48.21       45.89      9.80 o 
  -9   5   1       97.02       88.61     11.78 o 
  -8   5   1      417.07      390.43     14.90 o 
  -7   5   1      909.91      875.42     24.31 o 
  -6   5   1      179.39      158.91      8.35 o 
  -5   5   1       34.05       36.54      5.15 o 
  -4   5   1     5357.48     5397.65     97.12 o 
  -3   5   1      587.08      592.88      8.33 o 
  -2   5   1       22.39       25.30      2.51 o 
  -1   5   1     6938.83     6921.24    177.40 o 
   0   5   1    15223.24    15472.04    769.45 o 
   1   5   1       86.80       83.59      6.95 o 
   2   5   1      214.66      234.29      6.90 o 
   3   5   1     9428.78    10496.44    275.27 o 
   4   5   1      801.42      794.17     26.30 o 
   5   5   1      494.93      488.73     23.81 o 
   6   5   1       26.77       22.86      5.84 o 
   7   5   1     1154.53     1090.65     50.22 o 
   8   5   1       11.21        7.53      9.10 o 
  -8   6   1      409.38      416.87     21.52 o 
  -7   6   1       64.38       73.93      7.77 o 
  -6   6   1      151.54      160.01      9.73 o 
  -5   6   1      452.68      471.40     10.50 o 
  -4   6   1       68.33       60.35      5.03 o 
  -3   6   1     6516.75     7348.07    102.15 o 
  -2   6   1     1162.15     1317.60     77.00 o 
  -1   6   1    10408.73    10770.35    375.69 o 
   0   6   1     2435.57     2595.60     99.07 o 
   1   6   1     6715.07     7208.29    315.49 o 
   2   6   1     1843.45     1860.91     32.78 o 
   3   6   1     2215.12     2372.71     44.00 o 
   4   6   1     2230.45     2226.80     64.68 o 
   5   6   1      256.39      263.40     10.30 o 
   6   6   1     1686.13     1708.28     62.27 o 
   7   6   1       60.01       62.58      7.96 o 
   8   6   1      292.15      286.11     23.76 o 
  -8   7   1        0.65       -0.51     10.80 o 
  -7   7   1        0.84       -1.38      6.61 o 
  -6   7   1     1129.48     1195.87     37.14 o 
  -5   7   1      807.04      768.34     16.66 o 
  -4   7   1      123.12      152.95      7.44 o 
  -3   7   1     1879.31     2040.49     20.37 o 
  -2   7   1     3352.99     3252.52    137.77 o 
  -1   7   1      965.53      923.64     32.78 o 
   0   7   1       43.71       46.21      2.66 o 
   1   7   1     1186.52     1056.36     48.86 o 
   2   7   1     1731.01     1712.50     26.10 o 
   3   7   1      212.65      206.04      6.41 o 
   4   7   1       99.95       95.00      6.21 o 
   5   7   1     1605.25     1638.20     46.44 o 
   6   7   1      749.88      718.84     20.42 o 
   7   7   1        4.05        7.76      9.14 o 
   8   7   1       71.99       75.82     14.66 o 
  -8   8   1       11.45        0.08     11.10 o 
  -7   8   1       23.02       21.39      8.46 o 
  -6   8   1        5.97       10.41      6.39 o 
  -5   8   1        3.46        4.04      5.33 o 
  -4   8   1       69.65       72.34      6.07 o 
  -3   8   1        1.43        0.65      3.42 o 
  -2   8   1        1.21        3.70      2.22 o 
  -1   8   1       83.92       77.30      6.80 o 
   0   8   1       59.91       68.73      3.29 o 
   1   8   1        1.99        1.73      2.22 o 
   2   8   1      259.95      220.82      6.28 o 
   3   8   1       29.28       27.23      4.07 o 
   4   8   1       28.24       33.27      5.44 o 
   5   8   1       20.75       20.47      6.88 o 
   6   8   1       25.32       16.43      7.73 o 
   7   8   1       11.41        4.94      8.45 o 
   8   8   1       16.60        4.16     11.99 o 
  -8   9   1        0.84        1.26     11.57 o 
  -7   9   1        9.79        9.42      8.49 o 
  -6   9   1     1067.90     1029.65     25.67 o 
  -5   9   1      610.31      609.33     16.21 o 
  -4   9   1      526.68      494.69     12.60 o 
  -3   9   1      553.71      588.43     14.06 o 
  -2   9   1     5847.14     5974.40    200.03 o 
  -1   9   1      218.34      231.50      5.78 o 
   0   9   1      313.37      301.25      5.73 o 
   1   9   1     1431.20     1361.90     30.81 o 
   2   9   1     5190.36     5240.82    169.94 o 
   3   9   1       43.45       47.88      6.41 o 
   4   9   1      220.47      203.84     10.27 o 
   5   9   1     1296.66     1314.47     49.33 o 
   6   9   1      394.92      369.93     15.41 o 
   7   9   1       35.24       29.20      9.56 o 
  -7  10   1      172.56      183.34     13.50 o 
  -6  10   1      408.33      398.80     14.73 o 
  -5  10   1      115.99      136.90      9.80 o 
  -4  10   1      351.96      320.58     11.77 o 
  -3  10   1      461.52      449.49     10.52 o 
  -2  10   1      576.83      581.33     20.65 o 
  -1  10   1     2112.58     2168.07     39.46 o 
   0  10   1      228.10      192.21      5.65 o 
   1  10   1     2313.65     2392.89     52.15 o 
   2  10   1     1240.21     1108.79     50.74 o 
   3  10   1       21.25       19.98      6.30 o 
   4  10   1     1745.46     1730.76     36.61 o 
   5  10   1        1.10        7.55      7.24 o 
   6  10   1      599.48      592.18     33.51 o 
   7  10   1        2.10        0.99      9.13 o 
  -7  11   1      236.07      253.97     20.63 o 
  -6  11   1       69.55       66.95      9.85 o 
  -5  11   1       11.37       11.28      7.71 o 
  -4  11   1     1791.47     1813.94     37.38 o 
  -3  11   1      216.61      213.50     10.61 o 
  -2  11   1       24.17       22.73      5.34 o 
  -1  11   1      399.31      367.19     11.44 o 
   0  11   1     1065.71     1038.84     17.78 o 
   1  11   1      226.17      230.42      8.81 o 
   2  11   1       23.07       25.29      5.53 o 
   3  11   1     1405.27     1368.80     25.30 o 
   4  11   1      518.99      536.77     15.87 o 
   5  11   1        0.84        5.87      7.75 o 
   6  11   1       30.03       25.94      9.34 o 
  -6  12   1        7.78        8.80      8.93 o 
  -5  12   1      157.13      141.92     10.97 o 
  -4  12   1        0.85       -0.53      7.18 o 
  -3  12   1      253.54      249.77     11.55 o 
  -2  12   1       12.71        0.36      6.59 o 
  -1  12   1        2.84        3.28      5.90 o 
   0  12   1        3.22        0.01      4.84 o 
   1  12   1      169.33      170.55      8.70 o 
   2  12   1       42.24       38.40      6.39 o 
   3  12   1      219.42      214.59     11.38 o 
   4  12   1       22.94       19.40      7.93 o 
   5  12   1       31.30       29.32      9.00 o 
   6  12   1       11.34        9.52      9.36 o 
  -6  13   1        7.41       10.09      9.58 o 
  -5  13   1       29.90       26.03      9.18 o 
  -4  13   1      752.99      748.08     20.79 o 
  -3  13   1      242.70      249.55     14.21 o 
  -2  13   1       32.72       37.90      8.91 o 
  -1  13   1      407.09      407.21     12.62 o 
   0  13   1     1127.13     1189.15     27.02 o 
   1  13   1        8.44        4.86      6.60 o 
   2  13   1        1.92        2.03      6.73 o 
   3  13   1     1500.66     1497.28     34.92 o 
   4  13   1      165.04      163.00     11.44 o 
   5  13   1       27.05       37.59      9.80 o 
  -5  14   1       92.27      114.46     13.86 o 
  -4  14   1       90.87       69.78     11.97 o 
  -3  14   1      292.49      312.71     15.91 o 
  -2  14   1       57.12       55.34     10.11 o 
  -1  14   1      453.50      455.27     20.54 o 
   0  14   1       25.85       30.65     11.71 o 
   1  14   1      593.09      626.25     15.85 o 
   2  14   1      166.49      165.42     12.76 o 
   3  14   1       70.73       94.84     12.04 o 
   4  14   1      281.39      269.56     14.42 o 
  -4  15   1        7.96       12.47     11.16 o 
  -3  15   1       29.08       37.82     11.23 o 
  -2  15   1      307.23      326.99     16.37 o 
  -1  15   1       92.48      111.39     15.07 o 
   0  15   1       31.26       34.38     12.84 o 
   1  15   1      242.50      252.50     19.64 o 
   2  15   1      164.08      193.40     14.00 o 
   3  15   1       13.76       22.42     11.00 o 
  -2  16   1        0.55       -1.58     18.32 o 
  -1  16   1        9.97        8.53     18.95 o 
   0  16   1        0.95      -10.50     13.06 o 
   1  16   1        3.22        7.90     19.27 o 
   2  16   1       14.17       24.32     20.53 o 
  -9   0   2        1.86        3.47     17.06 o 
  -8   0   2     1283.24     1256.77     42.32 o 
  -7   0   2     1163.69     1118.43     36.32 o 
  -6   0   2      961.20      970.69     34.90 o 
  -5   0   2      567.39      559.31     15.64 o 
  -4   0   2    13685.40    14687.44    311.88 o 
  -3   0   2      727.42      594.81     52.56 o 
  -2   0   2    32863.23    39214.30    933.34 o 
  -1   0   2    19597.04    20962.71    512.70 o 
   0   0   2    20145.51    19364.95    337.97 o 
   1   0   2     2322.47     1814.54    366.07 o 
   2   0   2     5523.05     5862.21     42.64 o 
   3   0   2    22545.07    25100.67    859.21 o 
   4   0   2       97.61      121.62      5.92 o 
   5   0   2     1815.33     1863.35    115.02 o 
   6   0   2      956.19     1056.03     55.51 o 
   7   0   2      331.23      308.27     24.64 o 
   8   0   2        9.01        7.90     16.11 o 
   9   0   2        0.24        1.90     18.64 o 
  -9   1   2        2.24       -3.63     12.17 o 
  -8   1   2      153.61      160.18     15.19 o 
  -7   1   2      446.87      430.94     12.33 o 
  -6   1   2       35.90       51.34      4.65 o 
  -5   1   2     1890.26     1723.30    239.19 o 
  -4   1   2       70.82       48.32      3.18 o 
  -3   1   2     6915.89     7804.98     56.06 o 
  -2   1   2      219.63      250.86      3.13 o 
  -1   1   2      749.38      764.68     16.45 o 
   0   1   2     2480.71     2485.84    159.78 o 
   1   1   2    11509.67    11743.17    192.89 o 
   2   1   2    13287.45    14044.07    275.89 o 
   3   1   2       83.37       88.63      3.29 o 
   4   1   2     6705.38     7087.45    201.90 o 
   5   1   2        1.82        5.59      2.67 o 
   6   1   2      438.19      423.98     17.51 o 
   7   1   2       61.85       44.42     11.05 o 
   8   1   2      184.22      192.71     18.64 o 
  -9   2   2       41.10       36.05     13.51 o 
  -8   2   2       60.61       63.48     12.62 o 
  -7   2   2      145.92       76.02     29.72 o 
  -6   2   2      692.90      693.67     14.38 o 
  -5   2   2     1555.25     1729.77     25.56 o 
  -4   2   2      609.11      603.34      7.52 o 
  -3   2   2      943.30      860.01      6.32 o 
  -2   2   2     4525.66     4863.73     70.23 o 
  -1   2   2    20174.36    21859.92    489.60 o 
   0   2   2       15.15       26.17      1.60 o 
   1   2   2       41.39       37.10      3.69 o 
   2   2   2      516.17      540.90      9.63 o 
   3   2   2     1103.95     1230.94     26.18 o 
   4   2   2      203.05      246.53      5.13 o 
   5   2   2      195.89      202.26      7.96 o 
   6   2   2      502.85      431.66     16.48 o 
   7   2   2      289.81      249.05     29.37 o 
   8   2   2       96.47       98.66     14.63 o 
  -9   3   2       37.77       27.67     13.28 o 
  -8   3   2      163.42      168.79     12.72 o 
  -7   3   2     1511.81     1487.14     56.12 o 
  -6   3   2      344.28      348.23     10.34 o 
  -5   3   2     1078.71     1066.21     18.97 o 
  -4   3   2       10.24        1.67      2.19 o 
  -3   3   2     5274.79     5809.96     39.75 o 
  -2   3   2     5907.54     6420.01    118.89 o 
  -1   3   2    12060.05    11818.64    685.65 o 
   0   3   2     2440.64     2516.20    197.88 o 
   1   3   2       49.28       37.21      2.35 o 
   2   3   2     4779.71     4771.41     94.77 o 
   3   3   2      230.14      261.07      5.24 o 
   4   3   2     5186.81     5465.52    133.94 o 
   5   3   2       10.66       10.40      4.52 o 
   6   3   2      131.33      121.83      8.06 o 
   7   3   2        3.11        0.00      7.39 o 
   8   3   2       74.24       74.38     13.95 o 
  -9   4   2      317.27      302.62     32.85 o 
  -8   4   2        4.63        0.92      7.99 o 
  -7   4   2      245.71      240.96     11.56 o 
  -6   4   2     2995.74     3093.39     67.25 o 
  -5   4   2     2053.37     2176.00     79.49 o 
  -4   4   2      632.90      638.04     10.62 o 
  -3   4   2     1046.39     1106.02     21.08 o 
  -2   4   2    24039.26    26983.90    660.68 o 
  -1   4   2     1061.20      968.55     31.11 o 
   0   4   2     2162.63     2088.09    147.79 o 
   1   4   2    12802.74    13419.42    315.10 o 
   2   4   2     4146.03     4577.72     85.16 o 
   3   4   2      941.51      903.56     18.56 o 
   4   4   2     2200.99     2242.16     78.58 o 
   5   4   2     3860.85     3964.11    130.90 o 
   6   4   2      170.90      163.30      8.36 o 
   7   4   2      118.68      137.52     11.44 o 
   8   4   2      554.25      565.76     41.44 o 
  -9   5   2       58.39       57.61     11.01 o 
  -8   5   2      141.48      152.13     11.29 o 
  -7   5   2      848.13      825.35     35.37 o 
  -6   5   2      142.49      158.78      8.18 o 
  -5   5   2     2389.37     2508.92     30.97 o 
  -4   5   2       26.91       41.18      4.42 o 
  -3   5   2     1461.26     1506.91     10.15 o 
  -2   5   2        6.97       19.17      2.39 o 
  -1   5   2     1608.25     1650.41     83.76 o 
   0   5   2     3563.49     3531.28    129.35 o 
   1   5   2      372.09      376.24     11.30 o 
   2   5   2     2415.24     2430.61     48.62 o 
   3   5   2       11.03       10.32      2.96 o 
   4   5   2      602.39      497.22     10.46 o 
   5   5   2       43.72       43.22      5.62 o 
   6   5   2      102.05      109.52      7.75 o 
   7   5   2       31.72       32.94      7.32 o 
   8   5   2       33.97       29.56     11.51 o 
  -9   6   2       93.23      102.03     12.17 o 
  -8   6   2       18.05       25.64      9.24 o 
  -7   6   2       69.97       76.68      7.69 o 
  -6   6   2      702.76      623.49     16.58 o 
  -5   6   2      607.28      547.74     13.77 o 
  -4   6   2      514.15      576.71     10.09 o 
  -3   6   2      153.17      129.37      4.97 o 
  -2   6   2     1523.47     1463.62     81.90 o 
  -1   6   2      874.40      817.60     36.78 o 
   0   6   2       76.64      110.37      4.33 o 
   1   6   2     1603.49     1517.80     63.40 o 
   2   6   2     2285.70     2518.95     30.55 o 
   3   6   2      661.94      568.21     12.92 o 
   4   6   2      547.97      542.34     21.32 o 
   5   6   2      474.83      496.84     14.94 o 
   6   6   2      383.74      360.21     13.13 o 
   7   6   2       62.35       50.27      9.00 o 
   8   6   2       33.15       32.22     11.89 o 
  -8   7   2      188.65      183.83     12.64 o 
  -7   7   2      392.96      386.20     14.05 o 
  -6   7   2      475.83      465.41     11.90 o 
  -5   7   2     1578.09     1563.87     26.95 o 
  -4   7   2       21.07       30.49      4.78 o 
  -3   7   2     1431.01     1413.78     13.58 o 
  -2   7   2      948.98      835.52     38.09 o 
  -1   7   2      670.00      576.65     22.35 o 
   0   7   2     4522.13     5002.47    132.39 o 
   1   7   2       39.05       29.80      2.49 o 
   2   7   2     2079.43     2101.41     29.14 o 
   3   7   2       19.26       23.63      3.74 o 
   4   7   2     1268.22     1242.92     36.03 o 
   5   7   2      155.00      157.12      9.59 o 
   6   7   2      345.31      335.64     13.21 o 
   7   7   2      173.38      177.21     11.78 o 
   8   7   2       61.13       47.73     13.06 o 
  -8   8   2      500.54      489.68     28.56 o 
  -7   8   2      767.90      790.16     25.32 o 
  -6   8   2      345.56      328.20     12.65 o 
  -5   8   2      148.64      135.59      7.63 o 
  -4   8   2     4360.58     4534.89    133.16 o 
  -3   8   2      555.13      622.40     12.03 o 
  -2   8   2     1678.92     1596.27     75.30 o 
  -1   8   2     6629.50     6657.33    206.87 o 
   0   8   2     8069.78     8553.54    201.61 o 
   1   8   2     1137.80     1080.46     31.19 o 
   2   8   2        2.60        6.74      3.32 o 
   3   8   2     2713.88     2711.89     78.36 o 
   4   8   2       15.29       11.78      6.04 o 
   5   8   2        9.61        8.02      6.83 o 
   6   8   2     1259.84     1195.40     57.58 o 
   7   8   2      418.85      433.26     28.98 o 
  -8   9   2       44.91       49.09     15.75 o 
  -7   9   2       65.46       78.51     10.05 o 
  -6   9   2        1.33        0.57      6.54 o 
  -5   9   2      524.21      570.93     15.91 o 
  -4   9   2       11.94       12.97      5.30 o 
  -3   9   2      547.93      519.94     13.46 o 
  -2   9   2      695.38      712.10     22.58 o 
  -1   9   2       10.82       23.07      2.99 o 
   0   9   2     3140.41     3272.15     63.62 o 
   1   9   2      324.59      303.13      7.47 o 
   2   9   2      447.07      373.97     16.65 o 
   3   9   2      218.91      190.55      8.27 o 
   4   9   2      493.20      433.80     12.89 o 
   5   9   2       58.06       52.10      8.21 o 
   6   9   2      207.14      206.93     12.53 o 
   7   9   2        4.51        6.68      9.23 o 
  -7  10   2      177.01      163.61     12.11 o 
  -6  10   2        3.73        1.55      7.75 o 
  -5  10   2       94.29      103.62      9.15 o 
  -4  10   2      824.40      795.99     14.94 o 
  -3  10   2      302.27      297.72      9.37 o 
  -2  10   2      119.16      129.02      6.30 o 
  -1  10   2      534.32      544.24     12.31 o 
   0  10   2      379.81      382.39      7.49 o 
   1  10   2      500.47      443.30     21.62 o 
   2  10   2     1062.72     1076.61     19.91 o 
   3  10   2      624.99      595.47     15.43 o 
   4  10   2      142.73      152.23      9.93 o 
   5  10   2       23.24       20.57      7.99 o 
   6  10   2       87.08       75.05     10.27 o 
   7  10   2       43.66       36.69     10.46 o 
  -7  11   2       79.87       91.65     11.34 o 
  -6  11   2        0.69       -0.52      8.07 o 
  -5  11   2      838.79      812.83     17.67 o 
  -4  11   2       51.80       56.95      8.02 o 
  -3  11   2     1566.15     1547.26     45.29 o 
  -2  11   2        3.78        2.17      4.30 o 
  -1  11   2      275.66      272.69      7.27 o 
   0  11   2     1411.55     1467.52     16.57 o 
   1  11   2       26.99       29.45      5.39 o 
   2  11   2     1282.31     1312.71     26.40 o 
   3  11   2       46.46       54.92      7.76 o 
   4  11   2      817.50      812.86     32.73 o 
   5  11   2       64.12       68.62      9.58 o 
   6  11   2      166.61      179.58     12.73 o 
  -6  12   2      561.46      573.34     24.80 o 
  -5  12   2      119.91      123.64     10.58 o 
  -4  12   2      270.41      259.14     12.23 o 
  -3  12   2      222.38      228.83     13.24 o 
  -2  12   2     3886.98     4177.27     51.11 o 
  -1  12   2       41.28       37.69      5.95 o 
   0  12   2       79.31       79.26      6.48 o 
   1  12   2     1623.82     1665.77     45.52 o 
   2  12   2      812.57      823.55     14.44 o 
   3  12   2      292.18      267.79     12.36 o 
   4  12   2      351.11      308.69     13.74 o 
   5  12   2      872.51      848.39     29.36 o 
   6  12   2        0.20       -0.05      9.28 o 
  -6  13   2       17.75       17.48     11.40 o 
  -5  13   2      255.19      265.61     16.27 o 
  -4  13   2        4.46        0.50      8.99 o 
  -3  13   2      178.90      173.99     12.75 o 
  -2  13   2       23.42       24.28      8.61 o 
  -1  13   2       28.07       24.44      7.07 o 
   0  13   2      510.39      488.12     15.93 o 
   1  13   2        3.28        5.85      5.88 o 
   2  13   2      340.19      306.27     12.78 o 
   3  13   2       12.68       14.82      8.03 o 
   4  13   2      104.39      107.88     10.84 o 
   5  13   2        8.21        8.99      9.23 o 
  -5  14   2       96.84      100.02     13.31 o 
  -4  14   2        4.65        5.86     10.03 o 
  -3  14   2       93.26       95.85     11.85 o 
  -2  14   2      428.43      441.65     16.44 o 
  -1  14   2       22.38       24.47     11.59 o 
   0  14   2      225.24      228.94     17.86 o 
   1  14   2      322.74      333.12     13.34 o 
   2  14   2      297.91      290.83     13.36 o 
   3  14   2        0.79       -0.62      8.22 o 
   4  14   2        8.80        9.90      9.21 o 
  -4  15   2        0.03        6.31     10.69 o 
  -3  15   2      276.32      268.66     16.15 o 
  -2  15   2       81.20       83.38     21.48 o 
  -1  15   2      305.58      343.48     20.64 o 
   0  15   2      414.22      420.47     22.11 o 
   1  15   2       52.10       49.27     13.62 o 
   2  15   2      375.74      354.30     17.63 o 
   3  15   2        0.16        2.86     10.57 o 
  -2  16   2       62.27       75.49     22.74 o 
  -1  16   2      449.79      463.67     34.43 o 
   0  16   2      291.32      326.28     22.11 o 
   1  16   2       34.80       56.22     21.48 o 
   2  16   2       30.29       37.59     20.85 o 
  -9   1   3      235.53      214.76     18.82 o 
  -8   1   3       20.21       13.71     11.05 o 
  -7   1   3      298.62      280.16     10.84 o 
  -6   1   3     6177.52     6860.92    185.41 o 
  -5   1   3        4.65        7.16      2.01 o 
  -4   1   3     2606.44     2794.95     21.35 o 
  -3   1   3     1079.51     1228.93     17.29 o 
  -2   1   3     7493.64     7392.39    663.93 o 
  -1   1   3      127.75      127.71      2.79 o 
   0   1   3      831.72      862.20     52.91 o 
   1   1   3    16503.26    16646.25    203.78 o 
   2   1   3     7808.26     8143.47    153.47 o 
   3   1   3     1201.24     1225.60     29.44 o 
   4   1   3     1431.43     1339.65     35.40 o 
   5   1   3     2628.83     2616.99    115.45 o 
   6   1   3      335.14      341.67     18.87 o 
   7   1   3       11.22        7.26     10.27 o 
   8   1   3      475.88      405.40     21.77 o 
  -9   2   3      316.13      304.31     20.86 o 
  -8   2   3        1.33       -1.02      4.65 o 
  -7   2   3      543.89      525.85     13.00 o 
  -6   2   3      109.90      104.82      6.24 o 
  -5   2   3     2032.81     2040.69     33.10 o 
  -4   2   3     2205.11     2305.56     20.05 o 
  -3   2   3      948.82     1027.72      7.07 o 
  -2   2   3     7683.69     7986.21    198.29 o 
  -1   2   3    23920.48    25317.07    698.10 o 
   0   2   3    23322.88    21604.98   1605.96 o 
   1   2   3     3120.43     3601.20     92.74 o 
   2   2   3     3298.51     3075.47     61.47 o 
   3   2   3      976.38     1055.37     21.32 o 
   4   2   3     2081.27     2112.25     52.01 o 
   5   2   3     1700.39     1652.63     74.01 o 
   6   2   3      969.57      868.69     22.70 o 
   7   2   3      896.17      762.51     60.96 o 
   8   2   3        2.90        1.57     11.83 o 
  -9   3   3       27.96       31.38     13.38 o 
  -8   3   3      621.67      651.17     27.44 o 
  -7   3   3       96.50      104.41      8.49 o 
  -6   3   3      376.52      391.00      9.60 o 
  -5   3   3     1524.11     1651.95     16.39 o 
  -4   3   3     7836.29     8797.74     60.14 o 
  -3   3   3      109.25      132.45      3.59 o 
  -2   3   3     6936.84     7681.28    180.90 o 
  -1   3   3     4749.76     4462.36    214.20 o 
   0   3   3     1046.55     1060.22     34.70 o 
   1   3   3       58.57       57.45      5.50 o 
   2   3   3      774.81      679.43      9.68 o 
   3   3   3     3737.53     3733.99     89.21 o 
   4   3   3       82.67      103.36      5.81 o 
   5   3   3       38.75       42.95      5.45 o 
   6   3   3     1014.80      988.74     39.18 o 
   7   3   3      291.44      277.54     24.30 o 
   8   3   3        0.96       -8.28     11.59 o 
  -9   4   3        0.48        2.21     12.50 o 
  -8   4   3        0.47        5.76      7.84 o 
  -7   4   3       48.00       43.46      7.62 o 
  -6   4   3        5.06        2.81      4.78 o 
  -5   4   3      693.04      768.70     11.30 o 
  -4   4   3       24.42       20.44      2.45 o 
  -3   4   3      247.32      294.05      6.42 o 
  -2   4   3      229.46      307.81      9.02 o 
  -1   4   3     1083.43     1009.87     51.35 o 
   0   4   3      692.81      630.42     22.11 o 
   1   4   3       14.30       18.08      1.64 o 
   2   4   3      260.25      295.58      7.25 o 
   3   4   3      307.64      337.35      9.58 o 
   4   4   3       36.51       43.32      4.11 o 
   5   4   3        7.13        7.06      4.94 o 
   6   4   3       20.44       20.55      6.13 o 
   7   4   3       69.35       70.09      9.39 o 
   8   4   3        5.96       12.32     16.74 o 
  -9   5   3       63.00       49.46     10.78 o 
  -8   5   3      808.44      815.38     31.23 o 
  -7   5   3       24.69       27.86      6.33 o 
  -6   5   3      247.82      226.41      9.01 o 
  -5   5   3     2048.20     2177.87     51.92 o 
  -4   5   3     5389.09     5755.70     79.29 o 
  -3   5   3      144.41      149.48      3.47 o 
  -2   5   3      150.85      146.26      3.81 o 
  -1   5   3     3872.19     3625.10    136.33 o 
   0   5   3     2338.33     2336.11    121.16 o 
   1   5   3     1432.95     1494.21     42.94 o 
   2   5   3     2752.44     3058.87     60.76 o 
   3   5   3     4033.22     4329.04     99.37 o 
   4   5   3      124.62      122.30      5.74 o 
   5   5   3      118.91      126.53      7.18 o 
   6   5   3      773.80      773.47     30.80 o 
   7   5   3      274.35      302.49     29.73 o 
   8   5   3       21.50       22.55     11.53 o 
  -9   6   3      168.30      202.24     13.81 o 
  -8   6   3        3.59       -4.37      8.38 o 
  -7   6   3      157.75      162.13      9.22 o 
  -6   6   3       20.04       21.31      5.70 o 
  -5   6   3     2471.32     2541.51     82.67 o 
  -4   6   3     1668.49     1715.56     20.23 o 
  -3   6   3     3861.16     3941.58    120.34 o 
  -2   6   3     2302.77     2349.68     40.91 o 
  -1   6   3     1919.80     1987.11     88.51 o 
   0   6   3     4500.05     4575.77    119.44 o 
   1   6   3      723.85      748.98     29.87 o 
   2   6   3     7186.99     7411.17    135.23 o 
   3   6   3       49.03       33.42      3.77 o 
   4   6   3     2520.75     2609.32     94.09 o 
   5   6   3      828.73      817.50     39.30 o 
   6   6   3      449.16      449.76     20.01 o 
   7   6   3      496.08      506.57     30.86 o 
   8   6   3       12.17       13.52     11.84 o 
  -8   7   3       57.66       62.74     10.17 o 
  -7   7   3      154.70      150.12      9.20 o 
  -6   7   3     1676.87     1769.92     41.04 o 
  -5   7   3      112.23      118.34      7.93 o 
  -4   7   3       94.80       93.18      5.92 o 
  -3   7   3     3354.84     3623.63     33.57 o 
  -2   7   3     3882.60     3659.00    193.53 o 
  -1   7   3      190.54      244.64     10.78 o 
   0   7   3      529.80      611.41     19.39 o 
   1   7   3     4765.56     4762.28    204.27 o 
   2   7   3      119.57      136.24      5.43 o 
   3   7   3      927.57      907.99     32.51 o 
   4   7   3      434.47      444.39     21.47 o 
   5   7   3     1376.32     1342.91     68.52 o 
   6   7   3       30.44       37.28      8.36 o 
   7   7   3       28.83       28.31      9.35 o 
  -8   8   3        0.07       -5.22      9.23 o 
  -7   8   3       18.94       21.36      7.30 o 
  -6   8   3        1.75       -0.69      5.93 o 
  -5   8   3        4.79        2.09      5.31 o 
  -4   8   3       57.49       46.59      5.63 o 
  -3   8   3      124.65      152.96      6.26 o 
  -2   8   3      252.94      260.20     10.62 o 
  -1   8   3       24.31       16.93      2.68 o 
   0   8   3       97.87      109.72      3.98 o 
   1   8   3        0.91        1.99      2.76 o 
   2   8   3      611.07      667.44     21.02 o 
   3   8   3      109.12      111.08      6.39 o 
   4   8   3      348.36      321.50     15.04 o 
   5   8   3        0.24        5.61      6.94 o 
   6   8   3       62.20       73.42      9.67 o 
   7   8   3        2.21       -4.68      8.73 o 
  -8   9   3       17.88       15.44      9.58 o 
  -7   9   3       71.92       72.20      8.81 o 
  -6   9   3     1518.77     1512.32     22.08 o 
  -5   9   3      235.57      239.71     10.04 o 
  -4   9   3      689.54      648.54     23.30 o 
  -3   9   3     1612.39     1571.10     21.57 o 
  -2   9   3     3115.58     3017.93    158.99 o 
  -1   9   3       13.28       12.40      2.88 o 
   0   9   3       79.77       69.10      4.13 o 
   1   9   3     4806.43     5232.20     97.99 o 
   2   9   3      448.27      458.91     16.17 o 
   3   9   3      291.18      329.17      9.68 o 
   4   9   3      293.56      290.69     16.09 o 
   5   9   3     1149.56     1167.07     60.41 o 
   6   9   3       40.22       42.89      9.38 o 
   7   9   3        0.65        0.28      9.27 o 
  -7  10   3      230.32      231.46     13.52 o 
  -6  10   3        3.41        2.55      6.92 o 
  -5  10   3       84.84      109.47      8.14 o 
  -4  10   3     1421.78     1426.72     17.30 o 
  -3  10   3      347.04      382.43     10.13 o 
  -2  10   3     1264.43     1212.01     37.83 o 
  -1  10   3     1983.85     2042.52     62.75 o 
   0  10   3     2043.36     1989.74     39.24 o 
   1  10   3       15.39       20.45      4.88 o 
   2  10   3     2240.37     2260.14     70.31 o 
   3  10   3      228.50      211.03     10.66 o 
   4  10   3     1008.03      962.04     36.65 o 
   5  10   3      317.05      294.47     13.68 o 
   6  10   3      132.16      145.62     12.04 o 
  -7  11   3      100.65      117.83     11.81 o 
  -6  11   3       48.29       54.89      9.36 o 
  -5  11   3      276.68      280.74     12.81 o 
  -4  11   3     1052.99     1078.45     16.14 o 
  -3  11   3       13.79       17.08      6.55 o 
  -2  11   3       20.37       17.98      5.33 o 
  -1  11   3      642.23      631.52     12.57 o 
   0  11   3      269.73      239.55      8.37 o 
   1  11   3      133.57      139.01      7.59 o 
   2  11   3      688.30      630.12     20.59 o 
   3  11   3      324.70      317.60     15.91 o 
   4  11   3      358.17      344.99     13.83 o 
   5  11   3       65.87       63.46      9.83 o 
   6  11   3      226.22      233.13     15.23 o 
  -6  12   3        0.96        1.60      8.59 o 
  -5  12   3       96.01       89.67     11.67 o 
  -4  12   3        1.09       -1.43      8.38 o 
  -3  12   3       89.68       86.11      8.50 o 
  -2  12   3        2.86       -0.53      5.57 o 
  -1  12   3       26.67       36.91      6.02 o 
   0  12   3       70.35       83.27      6.69 o 
   1  12   3        7.05        6.59      5.70 o 
   2  12   3        3.88        0.29      5.89 o 
   3  12   3       11.98        4.18      7.34 o 
   4  12   3        1.72       -1.08      7.88 o 
   5  12   3        2.25       -0.70      8.76 o 
  -6  13   3       40.18       46.35     12.26 o 
  -5  13   3      386.77      378.00     17.80 o 
  -4  13   3      458.71      418.23     17.32 o 
  -3  13   3       11.88       12.00      9.05 o 
  -2  13   3       10.65       11.20      8.31 o 
  -1  13   3      827.69      842.73     14.40 o 
   0  13   3      882.98      930.83     15.07 o 
   1  13   3       65.30       67.55      7.33 o 
   2  13   3      346.92      339.04     13.53 o 
   3  13   3      718.02      733.39     32.87 o 
   4  13   3       15.55       15.00      8.89 o 
   5  13   3       11.64       13.18      9.62 o 
  -5  14   3      151.36      185.14     15.09 o 
  -4  14   3      173.93      151.68     13.67 o 
  -3  14   3      353.03      376.74     22.99 o 
  -2  14   3      348.96      351.28     15.93 o 
  -1  14   3      552.68      543.71     21.99 o 
   0  14   3      481.93      521.46     21.55 o 
   1  14   3       57.00       72.99      8.12 o 
   2  14   3      240.89      234.43     13.11 o 
   3  14   3        4.87       -2.39      8.32 o 
   4  14   3      156.38      167.38     12.94 o 
  -4  15   3        2.73        2.93     10.63 o 
  -3  15   3      234.13      247.64     15.89 o 
  -2  15   3       94.40      100.76     21.79 o 
  -1  15   3        9.29        7.92     12.39 o 
   0  15   3      181.80      176.89     16.75 o 
   1  15   3      531.19      523.97     35.53 o 
   2  15   3       41.57       48.98     11.49 o 
   3  15   3       21.08       14.09      9.47 o 
  -2  16   3        0.51        5.37     19.58 o 
  -1  16   3       32.31       38.85     21.16 o 
   0  16   3       24.80       32.21     14.18 o 
   1  16   3        7.23        6.00     18.95 o 
  -9   0   4        5.54       18.95     18.00 o 
  -8   0   4     2960.27     2822.14     59.06 o 
  -7   0   4      778.64      839.26     16.62 o 
  -6   0   4       17.54       34.00      6.80 o 
  -5   0   4     2762.48     2908.06     61.32 o 
  -4   0   4     2750.49     1843.70    793.25 o 
  -3   0   4     1635.57     1782.62     35.56 o 
  -2   0   4     1520.64     1787.59     43.46 o 
  -1   0   4     3917.47     3661.27    259.02 o 
   0   0   4     1052.81     1277.12     26.53 o 
   1   0   4    17406.67    16674.18    494.78 o 
   2   0   4     7844.69     6971.01    601.82 o 
   3   0   4     7234.28     7016.97     58.75 o 
   4   0   4      216.90      231.60      9.48 o 
   5   0   4      989.29     1017.18     72.55 o 
   6   0   4     1322.51     1204.03     37.27 o 
   7   0   4      206.79      211.30     24.95 o 
   8   0   4      129.39       96.97     21.48 o 
  -9   1   4      125.58      127.92     15.63 o 
  -8   1   4       43.57       39.38     11.72 o 
  -7   1   4      391.70      364.61     11.56 o 
  -6   1   4      105.17       68.02     24.77 o 
  -5   1   4     1357.57     1439.33     21.00 o 
  -4   1   4     2808.48     3051.55     46.57 o 
  -3   1   4      121.85      156.97      6.60 o 
  -2   1   4    23652.47    25104.62    676.50 o 
  -1   1   4    13591.72    14213.27    239.08 o 
   0   1   4    15659.59    14587.65    782.36 o 
   1   1   4     2179.65     2098.15     29.10 o 
   2   1   4     7861.00     7891.50    200.32 o 
   3   1   4       17.42       26.83      3.00 o 
   4   1   4      478.86      464.02     20.34 o 
   5   1   4       71.43       53.97      9.93 o 
   6   1   4       81.48       78.47      7.96 o 
   7   1   4      463.65      400.15     19.98 o 
   8   1   4        0.09        4.27     12.05 o 
  -9   2   4      104.38       89.03     14.84 o 
  -8   2   4        1.24        0.32      2.65 o 
  -7   2   4      332.00      310.38     11.63 o 
  -6   2   4     1163.92     1267.19     15.99 o 
  -5   2   4      762.14      781.28      8.24 o 
  -4   2   4     1960.42     1993.65     11.48 o 
  -3   2   4     1383.11     1356.60     22.67 o 
  -2   2   4     7286.06     6479.29    791.58 o 
  -1   2   4      920.43     1026.18     29.17 o 
   0   2   4      260.74      281.37     11.59 o 
   1   2   4     1034.11     1105.94     18.52 o 
   2   2   4     1622.01     1656.52     39.24 o 
   3   2   4     1309.29     1404.80     41.58 o 
   4   2   4      784.39      749.93     19.43 o 
   5   2   4        3.67        4.20      4.08 o 
   6   2   4      184.98      181.56      9.03 o 
   7   2   4      379.04      340.55     41.53 o 
   8   2   4       43.89       27.48     13.17 o 
  -9   3   4      340.27      271.57     20.55 o 
  -8   3   4       15.76       16.58      7.81 o 
  -7   3   4     1118.07     1091.29     31.50 o 
  -6   3   4      138.03      118.78      6.50 o 
  -5   3   4      932.32      984.40     11.76 o 
  -4   3   4     3630.37     3862.89     32.44 o 
  -3   3   4       85.50       94.64      2.95 o 
  -2   3   4     6915.29     6800.11    155.60 o 
  -1   3   4      150.84      120.87      4.24 o 
   0   3   4     1039.50     1081.84     50.18 o 
   1   3   4     1865.97     2094.65     43.54 o 
   2   3   4     6371.28     7172.69    151.27 o 
   3   3   4     3491.45     3738.69     77.60 o 
   4   3   4      727.30      678.10     14.71 o 
   5   3   4       15.23       19.56      5.16 o 
   6   3   4        5.95        8.85      6.02 o 
   7   3   4      137.53      172.37     21.47 o 
   8   3   4        0.65        7.58     17.37 o 
  -9   4   4      221.18      240.83     14.25 o 
  -8   4   4       97.93      105.57      9.95 o 
  -7   4   4      716.11      680.47     26.67 o 
  -6   4   4     1363.40     1412.86     19.90 o 
  -5   4   4      352.94      361.51      8.82 o 
  -4   4   4     1134.07     1198.82     10.22 o 
  -3   4   4    20967.83    22841.02    523.36 o 
  -2   4   4     6894.20     7379.86    198.92 o 
  -1   4   4     6841.87     6865.67    326.79 o 
   0   4   4     4368.96     4466.14    160.19 o 
   1   4   4    13786.39    13697.77    356.38 o 
   2   4   4       24.84       18.27      2.15 o 
   3   4   4      248.74      266.79      5.21 o 
   4   4   4     5000.52     5018.00    205.29 o 
   5   4   4      787.45      818.81     27.88 o 
   6   4   4      498.96      486.98     21.77 o 
   7   4   4       13.58        3.16     12.73 o 
   8   4   4      452.83      335.43     31.27 o 
  -9   5   4      148.30      141.98     12.30 o 
  -8   5   4        4.77        6.80      8.13 o 
  -7   5   4      839.07      848.02     14.69 o 
  -6   5   4      590.72      618.93     12.11 o 
  -5   5   4      929.78      989.26     25.77 o 
  -4   5   4     1640.02     1847.10     28.91 o 
  -3   5   4     1726.12     1775.42     97.25 o 
  -2   5   4     3157.53     3330.35     97.47 o 
  -1   5   4       19.49       19.39      2.35 o 
   0   5   4     1421.98     1308.83     44.47 o 
   1   5   4       39.70       33.73      2.57 o 
   2   5   4      658.24      577.55     17.08 o 
   3   5   4       66.13       70.42      4.37 o 
   4   5   4        8.19        7.70      3.99 o 
   5   5   4      161.46      147.61      8.00 o 
   6   5   4        8.20        9.91      7.29 o 
   7   5   4       60.60       56.47      9.39 o 
   8   5   4       10.96       10.43     11.99 o 
  -9   6   4      147.12      150.75     12.73 o 
  -8   6   4        6.32       16.66      8.75 o 
  -7   6   4      138.38      138.94      8.58 o 
  -6   6   4      520.19      465.97     11.48 o 
  -5   6   4      153.85      172.24      8.07 o 
  -4   6   4       61.17       73.71      6.61 o 
  -3   6   4     2127.95     2299.50     63.48 o 
  -2   6   4     2481.77     2866.49     58.55 o 
  -1   6   4     1455.49     1446.59     73.75 o 
   0   6   4     1614.59     1505.33     41.56 o 
   1   6   4     1634.30     1595.38     42.48 o 
   2   6   4      500.91      438.52      8.95 o 
   3   6   4      261.65      252.68      8.83 o 
   4   6   4      411.40      400.57     15.09 o 
   5   6   4      262.42      245.98     11.41 o 
   6   6   4       59.74       55.28      8.68 o 
   7   6   4       78.33       64.71     10.10 o 
  -9   7   4       72.79       62.50     11.66 o 
  -8   7   4       19.04       11.87      9.04 o 
  -7   7   4      409.68      414.32     12.52 o 
  -6   7   4      637.62      604.90     12.92 o 
  -5   7   4      591.33      592.34     13.52 o 
  -4   7   4     2052.79     2004.76     20.11 o 
  -3   7   4     1247.88     1288.44     46.48 o 
  -2   7   4     7069.87     7025.15    361.03 o 
  -1   7   4       89.41       91.17      3.58 o 
   0   7   4     1878.77     1933.31     56.89 o 
   1   7   4       50.49       43.17      3.25 o 
   2   7   4     1182.46     1099.56     47.12 o 
   3   7   4      719.36      730.15     22.61 o 
   4   7   4      344.80      349.12     20.83 o 
   5   7   4      135.69      140.78     11.26 o 
   6   7   4       21.85       18.12      8.24 o 
   7   7   4       66.46       60.31     10.54 o 
  -8   8   4      498.01      513.25     17.60 o 
  -7   8   4        3.12        2.90      6.84 o 
  -6   8   4       42.33       49.72      7.08 o 
  -5   8   4     1509.75     1510.74     18.16 o 
  -4   8   4     3214.83     3384.11     64.35 o 
  -3   8   4      888.49      931.28     18.57 o 
  -2   8   4       79.66       65.22      3.35 o 
  -1   8   4     7393.25     7367.30    257.46 o 
   0   8   4     1690.58     1888.91     49.27 o 
   1   8   4       46.82       63.01      4.15 o 
   2   8   4     1877.51     1685.02     76.98 o 
   3   8   4     1120.91     1121.15     37.98 o 
   4   8   4      541.99      483.90     17.60 o 
   5   8   4        2.23       -3.06      7.11 o 
   6   8   4      733.53      693.84     42.67 o 
   7   8   4       84.07       81.39     11.22 o 
  -8   9   4        5.99        6.71      8.37 o 
  -7   9   4      190.28      227.51     11.87 o 
  -6   9   4      221.27      234.76     10.99 o 
  -5   9   4      508.63      495.82     15.12 o 
  -4   9   4      639.29      635.34     12.18 o 
  -3   9   4        4.11        3.51      4.51 o 
  -2   9   4      688.34      636.75     32.83 o 
  -1   9   4      268.79      227.34     10.38 o 
   0   9   4     1181.28     1149.85     21.95 o 
   1   9   4      220.87      190.26      9.41 o 
   2   9   4      651.02      541.55     26.23 o 
   3   9   4      722.99      668.28     23.38 o 
   4   9   4       71.87       74.41      8.57 o 
   5   9   4       40.42       34.35      8.56 o 
   6   9   4       68.45       74.45     10.52 o 
  -8  10   4      231.10      189.34     13.57 o 
  -7  10   4       72.24       71.98      9.24 o 
  -6  10   4       42.32       64.43      8.15 o 
  -5  10   4      431.67      398.44     24.50 o 
  -4  10   4      405.20      396.87     11.12 o 
  -3  10   4       52.81       56.52      6.98 o 
  -2  10   4      167.92      158.65      9.40 o 
  -1  10   4      958.54      945.43     32.19 o 
   0  10   4      611.93      602.21     15.83 o 
   1  10   4      137.02      148.98      7.59 o 
   2  10   4       64.46       54.02      5.95 o 
   3  10   4      359.29      346.73     14.04 o 
   4  10   4      323.97      280.27     14.41 o 
   5  10   4      213.28      215.00     12.98 o 
   6  10   4       34.63       50.75     10.29 o 
  -7  11   4      222.78      220.49     13.51 o 
  -6  11   4       75.40       68.44      9.51 o 
  -5  11   4      585.08      581.90     15.85 o 
  -4  11   4      288.70      263.37     12.15 o 
  -3  11   4       65.62       82.23      8.02 o 
  -2  11   4     1831.44     1788.60     54.41 o 
  -1  11   4      221.64      182.35      6.84 o 
   0  11   4     2403.32     2330.64     52.14 o 
   1  11   4        3.72        1.79      5.19 o 
   2  11   4     1065.08     1048.54     29.07 o 
   3  11   4      115.82      121.54      9.70 o 
   4  11   4       49.12       58.03      9.09 o 
   5  11   4      120.32      126.21     11.34 o 
   6  11   4       26.64       29.13     10.48 o 
  -7  12   4       88.27      104.81     14.02 o 
  -6  12   4      782.64      820.00     23.09 o 
  -5  12   4       32.75       38.28     10.38 o 
  -4  12   4       12.67       10.72      7.59 o 
  -3  12   4     2121.12     2126.93     87.08 o 
  -2  12   4       75.14      100.62      7.51 o 
  -1  12   4      622.96      624.17     14.72 o 
   0  12   4      200.66      173.90      8.79 o 
   1  12   4     2162.99     2186.63     40.88 o 
   2  12   4       97.40       73.17     11.98 o 
   3  12   4       18.98       29.50      8.32 o 
   4  12   4     1177.09     1133.02     60.45 o 
   5  12   4      214.22      220.64     13.69 o 
  -6  13   4       62.34       72.37     12.92 o 
  -5  13   4      111.20      140.09     13.70 o 
  -4  13   4       12.08       13.56      9.80 o 
  -3  13   4       17.69       12.74      8.94 o 
  -2  13   4      260.37      244.85     11.90 o 
  -1  13   4      280.53      274.55     14.07 o 
   0  13   4      490.93      456.35     12.16 o 
   1  13   4       34.78       24.63      6.76 o 
   2  13   4       80.95       76.89      9.26 o 
   3  13   4       18.28       12.40      8.36 o 
   4  13   4       10.41       10.97      9.03 o 
  -5  14   4       45.19       52.13     12.13 o 
  -4  14   4        4.11       -0.75     10.12 o 
  -3  14   4      322.24      306.54     16.05 o 
  -2  14   4       35.09       36.02      9.95 o 
  -1  14   4        0.96       -2.17     10.79 o 
   0  14   4      281.65      289.43     14.95 o 
   1  14   4      680.21      710.15     21.85 o 
   2  14   4       43.64       44.69      9.23 o 
   3  14   4        5.85        6.45      8.84 o 
   4  14   4      103.21      104.13     11.90 o 
  -4  15   4      112.80      135.63     14.04 o 
  -3  15   4       17.14       23.01     10.87 o 
  -2  15   4      318.76      329.43     30.32 o 
  -1  15   4       21.31        8.12     12.39 o 
   0  15   4      294.87      304.44     20.20 o 
   1  15   4       36.33       35.59      9.30 o 
   2  15   4      272.25      299.21     14.91 o 
   3  15   4       96.92       92.29     11.46 o 
  -2  16   4       44.29       18.32     20.21 o 
  -1  16   4      628.04      632.34     37.59 o 
   0  16   4       22.34       43.29     14.74 o 
   1  16   4       11.18       16.42     19.58 o 
 -10   1   5      175.92      185.92     18.98 o 
  -9   1   5        0.04      -10.09     11.38 o 
  -8   1   5       12.62        9.90     10.83 o 
  -7   1   5     2425.25     2352.37     35.06 o 
  -6   1   5     2560.63     2636.90     68.32 o 
  -5   1   5       70.26       71.22      3.32 o 
  -4   1   5       35.05       33.34      2.69 o 
  -3   1   5     9147.34     8685.82    779.53 o 
  -2   1   5      733.23      732.77     13.10 o 
  -1   1   5      711.16      799.30     11.09 o 
   0   1   5    14113.53    12490.51    574.00 o 
   1   1   5     4167.36     3770.37     48.58 o 
   2   1   5      167.12      149.35      4.05 o 
   3   1   5        0.54        4.16      1.83 o 
   4   1   5     4326.44     4420.63    129.47 o 
   5   1   5      174.31      120.83     29.66 o 
   6   1   5        4.81       10.02      6.97 o 
   7   1   5      241.56      202.43     17.16 o 
   8   1   5      173.74      176.17     17.53 o 
  -9   2   5       66.32       68.58     14.18 o 
  -8   2   5      302.18      264.21     11.71 o 
  -7   2   5      494.73      506.69     13.25 o 
  -6   2   5     2010.63     2132.03     20.36 o 
  -5   2   5       82.20       86.48      4.06 o 
  -4   2   5     2963.12     3076.38     56.87 o 
  -3   2   5        0.11        5.62      1.96 o 
  -2   2   5    20769.86    22636.30    456.05 o 
  -1   2   5     1875.37     1885.84     50.30 o 
   0   2   5     5767.27     5525.84    319.73 o 
   1   2   5      124.59      106.96      3.31 o 
   2   2   5     1161.89     1198.45     17.97 o 
   3   2   5     7245.36     7360.19    171.05 o 
   4   2   5     1187.42     1191.17     31.49 o 
   5   2   5     2472.75     2490.62     81.99 o 
   6   2   5       92.96       86.07      7.57 o 
   7   2   5       87.25       85.85     13.73 o 
   8   2   5       85.12       90.02     21.79 o 
  -9   3   5      146.10      139.28     19.74 o 
  -8   3   5      630.04      648.31     16.02 o 
  -7   3   5       12.82       13.71      6.71 o 
  -6   3   5       37.96       41.88      5.24 o 
  -5   3   5     1309.34     1295.15     10.45 o 
  -4   3   5     1192.87     1235.82     13.89 o 
  -3   3   5     1611.62     1761.59     33.15 o 
  -2   3   5     2590.11     2905.99     54.29 o 
  -1   3   5    12423.38    12449.33    397.27 o 
   0   3   5      481.45      438.83     15.45 o 
   1   3   5      145.16      178.22      4.23 o 
   2   3   5     6046.25     5990.88    174.31 o 
   3   3   5     1581.30     1528.64     34.75 o 
   4   3   5       32.91       31.87      4.35 o 
   5   3   5       33.29       32.33      5.84 o 
   6   3   5      731.61      757.43     32.94 o 
   7   3   5       28.65       20.17     10.49 o 
   8   3   5       17.03       27.48     19.27 o 
  -9   4   5        2.48        9.61      9.08 o 
  -8   4   5       71.02       71.22      9.20 o 
  -7   4   5       13.45        9.24      6.91 o 
  -6   4   5       22.04        5.85      4.86 o 
  -5   4   5      291.40      273.64      8.12 o 
  -4   4   5      443.03      517.61     12.58 o 
  -3   4   5      108.24      105.94      3.59 o 
  -2   4   5      996.19      891.78     20.31 o 
  -1   4   5      117.47      129.21      4.73 o 
   0   4   5      874.13      866.94     27.20 o 
   1   4   5      436.75      498.80     11.21 o 
   2   4   5      254.89      254.55     13.28 o 
   3   4   5        6.77       10.04      2.78 o 
   4   4   5       21.41       21.91      4.33 o 
   5   4   5        8.46       14.04      5.64 o 
   6   4   5       22.99       25.70      7.80 o 
   7   4   5        0.07        4.04     10.59 o 
  -9   5   5      180.50      167.39     12.59 o 
  -8   5   5     1036.45     1002.57     25.38 o 
  -7   5   5       95.19      114.67      7.86 o 
  -6   5   5       33.58       25.51      5.52 o 
  -5   5   5     2353.03     2455.42     19.41 o 
  -4   5   5      311.31      250.31      6.85 o 
  -3   5   5       36.25       51.15      2.74 o 
  -2   5   5     3017.39     3087.57     78.96 o 
  -1   5   5     7312.46     7770.40    338.70 o 
   0   5   5      444.36      427.02      9.16 o 
   1   5   5     1143.02     1221.64     33.66 o 
   2   5   5     2828.44     2857.21     65.15 o 
   3   5   5     4036.00     4352.88    157.00 o 
   4   5   5      320.86      313.61      9.34 o 
   5   5   5      187.05      177.56     11.17 o 
   6   5   5      826.00      834.78     43.95 o 
   7   5   5       10.33       18.93     11.53 o 
  -9   6   5      187.43      218.12     13.90 o 
  -8   6   5       33.45       41.64      9.16 o 
  -7   6   5      353.55      353.19     11.51 o 
  -6   6   5      313.78      314.25     10.24 o 
  -5   6   5       16.73       29.31      5.25 o 
  -4   6   5      342.21      294.65     18.42 o 
  -3   6   5        0.00        4.35      2.22 o 
  -2   6   5     3905.10     3995.55    111.60 o 
  -1   6   5      679.08      661.64     25.26 o 
   0   6   5     7628.20     8095.22    258.34 o 
   1   6   5     2756.43     2741.89     79.82 o 
   2   6   5      480.88      497.54     12.15 o 
   3   6   5     1638.10     1534.19     59.04 o 
   4   6   5        9.22       13.91      6.21 o 
   5   6   5     2058.19     2007.35    108.64 o 
   6   6   5       11.86       11.89      8.03 o 
   7   6   5      410.49      436.71     29.91 o 
  -9   7   5       11.56       14.89     10.26 o 
  -8   7   5       36.54       46.17      9.65 o 
  -7   7   5      390.84      413.70     12.33 o 
  -6   7   5      877.68      962.18     15.21 o 
  -5   7   5       62.73       74.64      6.37 o 
  -4   7   5     1369.53     1418.05     34.16 o 
  -3   7   5     3449.04     3524.07    111.10 o 
  -2   7   5       24.46       29.30      3.45 o 
  -1   7   5       38.36       53.06      2.89 o 
   0   7   5     5730.98     5934.44    147.87 o 
   1   7   5     3406.04     3469.20     92.19 o 
   2   7   5      211.13      193.10     12.26 o 
   3   7   5       11.20       10.83      4.77 o 
   4   7   5     1420.52     1370.41     67.02 o 
   5   7   5       42.49       50.88      8.28 o 
   6   7   5        0.81       -0.61      8.11 o 
   7   7   5      193.84      191.36     14.27 o 
  -8   8   5        7.85        9.57      9.36 o 
  -7   8   5       70.77       66.77      8.25 o 
  -6   8   5       36.97       22.84      6.58 o 
  -5   8   5       10.25       20.02      5.79 o 
  -4   8   5       61.36       33.64      5.37 o 
  -3   8   5      231.15      228.20      6.78 o 
  -2   8   5      185.93      145.37      6.84 o 
  -1   8   5        7.10        5.00      3.01 o 
   0   8   5      323.56      321.62      7.29 o 
   1   8   5      211.03      218.44      8.76 o 
   2   8   5      115.36       94.34     23.59 o 
   3   8   5      279.93      268.28      9.36 o 
   4   8   5      175.80      173.11     16.18 o 
   5   8   5       12.86       21.81      7.99 o 
   6   8   5        2.99       -1.06      8.46 o 
   7   8   5        1.10        3.68      9.99 o 
  -8   9   5        4.77        4.37      8.23 o 
  -7   9   5      297.12      283.77     12.35 o 
  -6   9   5      920.96      911.72     16.12 o 
  -5   9   5        9.48        6.04      3.31 o 
  -4   9   5       23.17       21.34      5.48 o 
  -3   9   5     1055.13      984.33     23.85 o 
  -2   9   5       92.69       98.49      6.52 o 
  -1   9   5      217.99      213.44      8.86 o 
   0   9   5     5085.61     5216.63    122.96 o 
   1   9   5     2192.88     2191.57     79.67 o 
   2   9   5      137.90       86.01     24.58 o 
   3   9   5       22.12       22.55      5.87 o 
   4   9   5     1539.49     1543.27     73.08 o 
   5   9   5       75.70       90.89     10.07 o 
   6   9   5      147.86      162.95     12.52 o 
  -8  10   5       14.38       15.69      9.00 o 
  -7  10   5        9.77       11.68      7.92 o 
  -6  10   5      615.63      625.62     14.72 o 
  -5  10   5       33.45       27.39      6.77 o 
  -4  10   5     2220.06     2279.15     38.35 o 
  -3  10   5      375.88      386.90     14.46 o 
  -2  10   5     1771.75     1617.34     88.00 o 
  -1  10   5       14.51       13.30      3.88 o 
   0  10   5     1276.73     1263.51     27.48 o 
   1  10   5      750.60      688.48     24.31 o 
   2  10   5     1354.05     1294.82     58.81 o 
   3  10   5      623.60      584.24     33.51 o 
   4  10   5       50.58       59.30      9.07 o 
   5  10   5      586.72      538.45     35.70 o 
   6  10   5       54.41       53.97     10.94 o 
  -7  11   5        9.35        2.73      9.02 o 
  -6  11   5       18.62       13.81      8.56 o 
  -5  11   5      638.33      664.93     16.81 o 
  -4  11   5      868.12      889.72     22.43 o 
  -3  11   5       24.56       20.81      6.78 o 
  -2  11   5      440.81      459.93     14.30 o 
  -1  11   5      607.61      601.23     24.75 o 
   0  11   5        4.99        1.75      4.91 o 
   1  11   5       94.16       89.75      7.19 o 
   2  11   5      344.71      292.63     12.77 o 
   3  11   5      275.42      262.90     12.77 o 
   4  11   5       11.89       12.09      8.23 o 
   5  11   5      188.64      158.68     12.45 o 
  -7  12   5       21.44       14.10     11.64 o 
  -6  12   5        1.98       -5.58      9.96 o 
  -5  12   5       60.38       54.81      9.30 o 
  -4  12   5        2.38        3.66      7.56 o 
  -3  12   5       10.07       10.34      7.21 o 
  -2  12   5       35.53       36.98      6.47 o 
  -1  12   5        9.68        9.17      4.51 o 
   0  12   5        2.42        3.46      5.62 o 
   1  12   5       13.91       21.02      6.37 o 
   2  12   5        9.33        6.85      5.03 o 
   3  12   5        9.35       15.07      8.13 o 
   4  12   5       45.23       46.69      9.76 o 
   5  12   5       25.98       30.28     10.16 o 
  -6  13   5       13.13       11.64     11.03 o 
  -5  13   5      657.83      664.81     21.32 o 
  -4  13   5      365.39      369.76     17.07 o 
  -3  13   5       34.27       39.35      8.38 o 
  -2  13   5       50.48       51.50      8.32 o 
  -1  13   5     1284.66     1342.33     23.67 o 
   0  13   5        1.51        4.64      6.15 o 
   1  13   5       53.07       57.77      7.68 o 
   2  13   5      630.46      666.00     20.96 o 
   3  13   5      747.91      738.23     36.47 o 
   4  13   5       47.65       55.50     10.57 o 
  -5  14   5       12.57       10.65     10.96 o 
  -4  14   5      474.08      467.90     18.96 o 
  -3  14   5      120.18      132.73     12.80 o 
  -2  14   5      448.79      456.90     15.12 o 
  -1  14   5        8.50        6.62      8.89 o 
   0  14   5      203.48      225.76     14.64 o 
   1  14   5      161.21      149.76      9.88 o 
   2  14   5      106.61      140.12     11.46 o 
   3  14   5      199.81      184.70     12.85 o 
  -4  15   5      131.77      144.63     14.59 o 
  -3  15   5      210.51      242.39     16.23 o 
  -2  15   5        2.34       -4.11     18.00 o 
  -1  15   5        4.80       -0.52     11.81 o 
   0  15   5      549.85      498.03     18.90 o 
   1  15   5      256.79      252.02     12.62 o 
   2  15   5        9.06        2.53      8.99 o 
  -2  16   5       63.22       64.12     22.43 o 
  -1  16   5        3.41        3.79     19.90 o 
   0  16   5       63.55       82.61     15.81 o 
 -10   0   6      219.44      221.10     28.11 o 
  -9   0   6      154.30      162.35     23.37 o 
  -8   0   6      992.08      936.19     36.95 o 
  -7   0   6       89.94      104.72      9.03 o 
  -6   0   6     1123.84     1165.49     33.16 o 
  -5   0   6    10363.29     9502.63    539.64 o 
  -4   0   6      243.07      248.00      6.64 o 
  -3   0   6     1126.93     1194.25     30.18 o 
  -2   0   6      331.04      258.68      8.25 o 
  -1   0   6     1047.16     1127.66     12.28 o 
   0   0   6     1755.80     1389.17    183.71 o 
   1   0   6     1004.13     1027.67     12.94 o 
   2   0   6     9169.36     9243.72     69.80 o 
   3   0   6       14.81       22.80      5.67 o 
   4   0   6     1046.47      937.11     19.87 o 
   5   0   6      948.04      896.06     36.84 o 
   6   0   6     3074.95     2793.39     55.91 o 
   7   0   6       40.74       47.69     18.32 o 
 -10   1   6       28.99       39.04     14.60 o 
  -9   1   6       87.25      103.22     15.19 o 
  -8   1   6      430.45      401.68     13.34 o 
  -7   1   6       34.49       29.19      5.42 o 
  -6   1   6     2553.38     2810.04     18.21 o 
  -5   1   6      159.66      168.62      4.55 o 
  -4   1   6     4196.58     4722.45    114.28 o 
  -3   1   6      470.92      485.88      8.71 o 
  -2   1   6     1752.22     1619.78     28.01 o 
  -1   1   6     2953.55     2884.10     30.01 o 
   0   1   6     2759.14     2665.30     94.61 o 
   1   1   6     1418.55     1483.82     22.13 o 
   2   1   6      362.85      326.12      5.49 o 
   3   1   6      437.39      369.53     13.83 o 
   4   1   6      210.55      164.54     27.01 o 
   5   1   6      560.10      489.85     17.84 o 
   6   1   6        1.79       -1.26     13.58 o 
   7   1   6       69.54       71.09     13.73 o 
 -10   2   6       49.39       58.52     15.85 o 
  -9   2   6      110.99       88.65     14.96 o 
  -8   2   6      215.44      208.37     11.63 o 
  -7   2   6      151.08      161.55      9.28 o 
  -6   2   6      210.95      187.69      6.82 o 
  -5   2   6      501.09      487.79      7.32 o 
  -4   2   6     1408.12     1467.40     34.46 o 
  -3   2   6     1687.14     1881.51     34.02 o 
  -2   2   6     1160.70     1311.08     24.70 o 
  -1   2   6     6373.30     6426.90    133.65 o 
   0   2   6      175.43      163.95      5.47 o 
   1   2   6      165.70      133.26      3.86 o 
   2   2   6      616.79      614.61      9.14 o 
   3   2   6     1113.99     1016.74     29.58 o 
   4   2   6      589.35      594.59     15.92 o 
   5   2   6      154.77      151.03      8.95 o 
   6   2   6      302.86      295.38     20.15 o 
   7   2   6       81.64       58.12     19.27 o 
  -9   3   6      289.14      257.86     13.85 o 
  -8   3   6      127.61      132.68     10.14 o 
  -7   3   6      368.19      378.57     12.55 o 
  -6   3   6     1378.78     1420.81     15.49 o 
  -5   3   6      207.97      230.30      5.99 o 
  -4   3   6     1553.92     1462.24     26.58 o 
  -3   3   6     1062.58      849.25     30.22 o 
  -2   3   6       22.51       77.78     18.15 o 
  -1   3   6     3499.06     3606.87     83.70 o 
   0   3   6      245.29      223.82      5.97 o 
   1   3   6     3398.52     3510.53     75.78 o 
   2   3   6       85.32       70.59      3.34 o 
   3   3   6      585.20      530.14     12.96 o 
   4   3   6       57.77       64.79      5.19 o 
   5   3   6      494.29      532.25     21.19 o 
   6   3   6      294.03      275.61     20.88 o 
  -9   4   6       79.34       84.78     10.72 o 
  -8   4   6      176.75      161.97     10.89 o 
  -7   4   6     2337.44     2399.62     35.65 o 
  -6   4   6      329.13      347.57      9.77 o 
  -5   4   6     2148.87     2254.64     30.48 o 
  -4   4   6     2120.36     2041.15     22.04 o 
  -3   4   6     8746.97     9202.94    207.08 o 
  -2   4   6      313.64      235.46     26.94 o 
  -1   4   6       75.80       70.92      3.16 o 
   0   4   6    10725.63     9799.89    362.48 o 
   1   4   6     3214.73     3337.08     84.08 o 
   2   4   6     1144.33     1042.70     26.92 o 
   3   4   6     1114.16     1042.86     56.82 o 
   4   4   6     2285.77     2269.72     78.80 o 
   5   4   6       40.56       42.20      7.54 o 
   6   4   6      168.95      173.56     17.78 o 
   7   4   6      218.32      249.40     17.03 o 
  -9   5   6       68.39       78.57     10.96 o 
  -8   5   6      300.55      330.85     14.05 o 
  -7   5   6      164.28      179.82      9.23 o 
  -6   5   6      992.32     1064.18     28.42 o 
  -5   5   6       96.79      110.76      6.41 o 
  -4   5   6     2526.05     2682.24     64.43 o 
  -3   5   6      958.47      945.45     17.42 o 
  -2   5   6      112.79      102.56     10.81 o 
  -1   5   6      475.76      422.24     22.07 o 
   0   5   6      153.73      152.36      6.83 o 
   1   5   6     1640.54     1533.67     48.90 o 
   2   5   6       85.58      107.30      4.88 o 
   3   5   6      499.97      429.21     14.03 o 
   4   5   6       44.54       45.92      5.92 o 
   5   5   6       25.46       15.71      7.34 o 
   6   5   6       60.58       49.99      9.14 o 
   7   5   6       12.54       11.36     11.95 o 
  -9   6   6       57.64       74.38     11.21 o 
  -8   6   6       14.68       25.13      8.88 o 
  -7   6   6      282.05      254.95     10.69 o 
  -6   6   6      449.00      453.45     11.37 o 
  -5   6   6      124.58      148.07      7.54 o 
  -4   6   6     1043.21      985.47     24.72 o 
  -3   6   6      532.48      523.65     14.05 o 
  -2   6   6      998.23      976.81     26.22 o 
  -1   6   6     3629.00     3809.90    176.08 o 
   0   6   6     2183.06     2332.03     51.77 o 
   1   6   6      974.13      846.75     25.71 o 
   2   6   6       97.24       85.56      4.47 o 
   3   6   6      265.43      260.35     14.84 o 
   4   6   6      149.31      140.30      9.35 o 
   5   6   6       11.17        8.04      7.44 o 
   6   6   6       52.43       46.14      9.40 o 
   7   6   6       66.34       76.27     11.11 o 
  -9   7   6       25.33       29.70     10.77 o 
  -8   7   6      563.68      509.08     16.37 o 
  -7   7   6      125.71      133.83      8.97 o 
  -6   7   6      917.21      862.87     14.76 o 
  -5   7   6      376.57      341.88     20.93 o 
  -4   7   6     2794.06     2890.56     21.06 o 
  -3   7   6      644.16      613.02     18.94 o 
  -2   7   6     1448.47     1270.82     37.07 o 
  -1   7   6     1192.87     1058.60     42.80 o 
   0   7   6      909.51      970.56     24.74 o 
   1   7   6     1813.88     1755.97     75.09 o 
   2   7   6      176.95      186.48      8.48 o 
   3   7   6      351.44      370.55     14.21 o 
   4   7   6       26.21       34.07      7.48 o 
   5   7   6       50.66       60.16      8.96 o 
   6   7   6       11.27       16.13      8.93 o 
  -8   8   6      317.72      305.04     14.94 o 
  -7   8   6      103.36      113.52      8.99 o 
  -6   8   6       17.78       21.45      6.52 o 
  -5   8   6     2420.62     2517.58     25.29 o 
  -4   8   6        2.72       16.43      5.01 o 
  -3   8   6      156.53      152.45      6.34 o 
  -2   8   6     2893.66     2762.28    144.30 o 
  -1   8   6     3316.26     3181.81    124.20 o 
   0   8   6       13.43       10.14      3.43 o 
   1   8   6        0.28       -2.95      3.31 o 
   2   8   6     4685.45     4242.28    329.71 o 
   3   8   6      176.01      171.32      8.98 o 
   4   8   6      290.95      283.10     18.28 o 
   5   8   6      150.13      135.62     10.89 o 
   6   8   6      460.71      462.19     30.68 o 
  -8   9   6      183.12      203.01     11.79 o 
  -7   9   6      192.38      211.04     11.46 o 
  -6   9   6      131.57      160.91      9.37 o 
  -5   9   6        0.16       -4.86      5.66 o 
  -4   9   6      247.70      298.92     11.41 o 
  -3   9   6      423.58      381.45     12.81 o 
  -2   9   6      491.08      485.91     17.84 o 
  -1   9   6      860.55      769.67     23.36 o 
   0   9   6        2.46        2.31      3.61 o 
   1   9   6     1081.65      980.99     36.24 o 
   2   9   6       20.18       17.86      5.65 o 
   3   9   6       49.82       47.39      6.75 o 
   4   9   6        6.17        5.40      7.51 o 
   5   9   6       10.93        9.20      8.47 o 
   6   9   6       74.38       92.42     13.27 o 
  -8  10   6      108.00       99.60     10.62 o 
  -7  10   6       79.02      106.52      9.83 o 
  -6  10   6       85.48       84.43      9.83 o 
  -5  10   6     1042.16      998.58     18.51 o 
  -4  10   6      648.10      622.37     14.87 o 
  -3  10   6        2.88        5.83      5.96 o 
  -2  10   6      133.63      130.51      7.00 o 
  -1  10   6      427.23      400.63     16.48 o 
   0  10   6      235.96      208.40      7.14 o 
   1  10   6       68.40       63.05      6.57 o 
   2  10   6      441.14      432.15     29.78 o 
   3  10   6      318.01      282.40     12.59 o 
   4  10   6       88.64       89.04      9.88 o 
   5  10   6       12.03       16.20      9.23 o 
  -7  11   6       83.80       85.29     11.23 o 
  -6  11   6      352.14      299.82     14.42 o 
  -5  11   6        0.38       -3.00      7.56 o 
  -4  11   6      727.02      689.21     16.01 o 
  -3  11   6      263.47      229.54     11.12 o 
  -2  11   6      710.50      692.10     12.86 o 
  -1  11   6      143.50      140.55      6.27 o 
   0  11   6      222.11      242.02      9.63 o 
   1  11   6      569.14      548.94     18.13 o 
   2  11   6       43.99       20.35      6.40 o 
   3  11   6      319.95      321.89     16.08 o 
   4  11   6        2.87        5.86      8.39 o 
   5  11   6      148.03      148.13     13.90 o 
  -7  12   6      239.48      253.63     17.78 o 
  -6  12   6       72.65       97.24     11.20 o 
  -5  12   6       40.08       39.89      9.23 o 
  -4  12   6     1056.67      995.15     19.24 o 
  -3  12   6     1497.71     1508.33     50.88 o 
  -2  12   6        2.28        2.67      5.86 o 
  -1  12   6        2.26       -0.11      4.47 o 
   0  12   6      930.82      904.12     15.30 o 
   1  12   6        7.38        6.98      6.37 o 
   2  12   6      279.98      240.21     10.94 o 
   3  12   6      284.04      265.24     13.83 o 
   4  12   6      818.24      795.39     56.76 o 
  -6  13   6       48.93       81.28     12.99 o 
  -5  13   6        4.65        4.91     10.37 o 
  -4  13   6       63.19       92.86     10.29 o 
  -3  13   6      106.80      110.10      9.99 o 
  -2  13   6      108.52      120.83      9.86 o 
  -1  13   6      117.71      112.19     11.18 o 
   0  13   6        8.99        8.07      6.45 o 
   1  13   6      100.20       88.62      8.58 o 
   2  13   6       19.40       12.42      8.60 o 
   3  13   6       35.86       29.60      9.67 o 
   4  13   6        3.15      -10.17      8.97 o 
  -5  14   6       10.09        8.58     10.98 o 
  -4  14   6       77.95       82.62     12.33 o 
  -3  14   6      156.23      162.13     11.54 o 
  -2  14   6        7.77       21.16     12.28 o 
  -1  14   6        5.56        5.99      9.16 o 
   0  14   6      323.40      322.05     16.28 o 
   1  14   6       92.29      101.13      9.37 o 
   2  14   6       74.34       78.81     10.56 o 
   3  14   6      130.05      148.80     12.73 o 
  -4  15   6      200.22      219.13     16.09 o 
  -3  15   6       30.52       28.53     11.36 o 
  -2  15   6       78.93       87.49     22.11 o 
  -1  15   6       33.26       32.35     10.88 o 
   0  15   6       37.04       33.60     11.09 o 
   1  15   6      180.52      207.19     11.81 o 
 -10   1   7       15.78       27.93     14.50 o 
  -9   1   7       26.95       29.31     12.95 o 
  -8   1   7      102.11       34.06     31.18 o 
  -7   1   7     1322.87     1336.83     14.93 o 
  -6   1   7      363.32      381.40      8.52 o 
  -5   1   7      131.24       81.14     21.61 o 
  -4   1   7     6966.17     7302.08    130.07 o 
  -3   1   7     6181.88     6525.94    140.79 o 
  -2   1   7     1173.08     1116.67     53.47 o 
  -1   1   7      612.62      513.60      5.92 o 
   0   1   7     8727.45     8167.15    228.31 o 
   1   1   7     1501.86     1579.53     25.92 o 
   2   1   7      985.21     1018.35     12.61 o 
   3   1   7      469.42      472.20      7.37 o 
   4   1   7      349.43      376.05      8.77 o 
   5   1   7        6.30        8.34      5.36 o 
   6   1   7      103.30       85.32     13.51 o 
   7   1   7      337.22      287.11     29.37 o 
 -10   2   7      147.67      157.86     18.74 o 
  -9   2   7       14.84       13.70     12.50 o 
  -8   2   7      699.71      717.90     16.37 o 
  -7   2   7       71.01       60.27      7.62 o 
  -6   2   7      914.38      920.27     10.63 o 
  -5   2   7      954.33     1038.02     16.87 o 
  -4   2   7     3761.03     3117.08    524.78 o 
  -3   2   7     1740.76     1634.05     34.79 o 
  -2   2   7     5538.97     5763.31    110.88 o 
  -1   2   7     1462.00     1275.00     22.02 o 
   0   2   7      834.95      826.63     17.46 o 
   1   2   7     4136.68     3755.65     69.38 o 
   2   2   7       44.04       23.01      3.00 o 
   3   2   7     3128.01     3098.66     80.02 o 
   4   2   7      741.96      746.85     19.39 o 
   5   2   7      110.29      140.63      7.47 o 
   6   2   7      315.38      309.89     13.86 o 
   7   2   7       24.38       24.00     18.00 o 
  -9   3   7      475.05      488.14     16.78 o 
  -8   3   7      457.78      446.10     14.47 o 
  -7   3   7       28.98       29.36      7.22 o 
  -6   3   7      284.94      270.28      6.96 o 
  -5   3   7     1470.42     1512.95     14.72 o 
  -4   3   7      308.64      307.32      6.54 o 
  -3   3   7      116.29      144.31     11.09 o 
  -2   3   7    11635.00    11993.90    258.52 o 
  -1   3   7     1532.58     1487.06     29.67 o 
   0   3   7      639.42      612.88     12.13 o 
   1   3   7     1124.46      983.80     19.89 o 
   2   3   7     3696.05     3666.50     69.59 o 
   3   3   7       47.30       55.41      3.97 o 
   4   3   7       10.91       13.13      4.66 o 
   5   3   7     1241.45     1214.15     62.46 o 
   6   3   7      224.24      240.72     19.10 o 
  -9   4   7       14.64       16.25      9.20 o 
  -8   4   7        0.37       -5.11      7.58 o 
  -7   4   7        1.73        6.03      6.86 o 
  -6   4   7       13.93        9.98      5.16 o 
  -5   4   7        3.39        4.34      3.29 o 
  -4   4   7       44.36       25.79      4.51 o 
  -3   4   7      472.83      444.60     33.08 o 
  -2   4   7      238.05      296.82      8.21 o 
  -1   4   7      188.09      163.06      4.07 o 
   0   4   7      518.61      478.05     11.98 o 
   1   4   7       10.74        5.63      2.36 o 
   2   4   7       67.25       70.84      3.76 o 
   3   4   7      106.84      127.76      9.62 o 
   4   4   7       13.49        7.77      5.27 o 
   5   4   7       33.21       45.10      8.16 o 
   6   4   7       34.09       29.73      8.72 o 
   7   4   7        4.84        9.36     12.21 o 
  -9   5   7      287.12      289.10     14.83 o 
  -8   5   7      316.89      340.91     14.45 o 
  -7   5   7       50.54       39.74      6.59 o 
  -6   5   7     1104.61     1119.17     20.71 o 
  -5   5   7     3777.03     4011.62     36.10 o 
  -4   5   7       12.49       10.65      3.14 o 
  -3   5   7     2494.20     2667.17     65.70 o 
  -2   5   7     3781.35     3772.97    135.12 o 
  -1   5   7     2998.84     3053.28    100.07 o 
   0   5   7      189.15      187.79      5.40 o 
   1   5   7      374.59      343.87      8.38 o 
   2   5   7     5712.90     6025.37    158.35 o 
   3   5   7       75.56       45.60     16.04 o 
   4   5   7       25.65       28.80      6.03 o 
   5   5   7      741.80      740.30     31.37 o 
   6   5   7      115.06      122.10     11.90 o 
   7   5   7       19.46       24.49     12.88 o 
  -9   6   7        9.04        9.29      9.71 o 
  -8   6   7      300.79      326.94     14.33 o 
  -7   6   7      253.17      248.57     10.78 o 
  -6   6   7      515.80      529.83     12.09 o 
  -5   6   7      139.29      107.23     15.11 o 
  -4   6   7     1874.01     1812.67     65.85 o 
  -3   6   7      291.61      248.31      5.50 o 
  -2   6   7     2587.01     2730.95     90.50 o 
  -1   6   7      950.59      853.48     40.95 o 
   0   6   7      176.68      200.73      8.58 o 
   1   6   7      472.91      412.56     12.69 o 
   2   6   7     1019.64      992.14     25.21 o 
   3   6   7     2286.74     2227.84    118.62 o 
   4   6   7     1212.06     1118.83     58.90 o 
   5   6   7      531.78      546.16     23.71 o 
   6   6   7      229.97      246.12     26.53 o 
  -9   7   7       29.47       13.17     10.20 o 
  -8   7   7       92.30       89.02     10.68 o 
  -7   7   7      818.47      881.56     16.06 o 
  -6   7   7        0.06        1.19      5.74 o 
  -5   7   7      186.48      188.25     10.83 o 
  -4   7   7     1266.45     1419.19     19.81 o 
  -3   7   7     1771.49     1827.06     55.84 o 
  -2   7   7       30.99       17.71      3.75 o 
  -1   7   7      763.44      728.07     31.20 o 
   0   7   7     3143.18     2976.17     69.18 o 
   1   7   7      710.96      675.92     18.88 o 
   2   7   7       11.98       11.05      5.07 o 
   3   7   7      812.63      713.74     47.17 o 
   4   7   7      290.36      252.75     19.01 o 
   5   7   7        3.88        2.31      7.98 o 
   6   7   7       61.67       66.14     10.74 o 
  -8   8   7       29.51       22.52      9.54 o 
  -7   8   7       17.46       11.95      7.21 o 
  -6   8   7       84.86       75.78      7.71 o 
  -5   8   7        3.93        7.58      5.66 o 
  -4   8   7      146.64      149.16      7.52 o 
  -3   8   7        9.89       10.66      3.56 o 
  -2   8   7      154.49      164.88      6.13 o 
  -1   8   7       27.69       33.32      3.96 o 
   0   8   7        6.68       10.32      3.65 o 
   1   8   7        9.72        5.25      3.84 o 
   2   8   7       27.42       19.92      5.61 o 
   3   8   7       50.99       68.19      7.06 o 
   4   8   7        3.68       14.11      7.85 o 
   5   8   7        1.19       -0.98      8.31 o 
   6   8   7       21.24       22.93     10.07 o 
  -8   9   7       95.41       93.96     10.04 o 
  -7   9   7      713.59      702.61     15.86 o 
  -6   9   7      119.64       68.07     23.07 o 
  -5   9   7       82.59       89.31      8.75 o 
  -4   9   7      308.93      276.54     11.21 o 
  -3   9   7     1059.45     1063.47     25.99 o 
  -2   9   7      508.55      473.28     19.79 o 
  -1   9   7       83.98       63.69      4.71 o 
   0   9   7     3062.19     3090.00     60.64 o 
   1   9   7      230.85      231.64      9.36 o 
   2   9   7       58.12       65.98      6.94 o 
   3   9   7     1111.79     1050.80     38.98 o 
   4   9   7      669.67      716.02     35.66 o 
   5   9   7       37.58       47.03      9.90 o 
  -8  10   7      108.04      123.11     12.46 o 
  -7  10   7       50.57       51.99     10.16 o 
  -6  10   7      864.71      883.32     19.21 o 
  -5  10   7       80.28       84.71      9.16 o 
  -4  10   7     1191.52     1188.19     19.22 o 
  -3  10   7      360.41      337.55     11.84 o 
  -2  10   7      381.07      349.46     21.47 o 
  -1  10   7      726.99      701.87     15.14 o 
   0  10   7      206.19      195.02      8.82 o 
   1  10   7      696.13      653.46     16.59 o 
   2  10   7        5.88       10.11      6.28 o 
   3  10   7      579.60      548.05     31.40 o 
   4  10   7      303.77      270.04     20.75 o 
   5  10   7       89.67      102.61     11.61 o 
  -7  11   7        0.16        5.57      9.27 o 
  -6  11   7      124.98      131.76     11.28 o 
  -5  11   7      419.55      438.14     14.88 o 
  -4  11   7       72.08       65.26      8.64 o 
  -3  11   7      309.22      284.26     11.88 o 
  -2  11   7     2591.40     2413.93    153.83 o 
  -1  11   7      702.47      721.70     15.05 o 
   0  11   7      328.94      262.80     10.15 o 
   1  11   7       84.17       88.44      7.78 o 
   2  11   7      625.63      558.82     16.92 o 
   3  11   7        8.37        5.45      8.13 o 
   4  11   7       28.66       30.85      9.55 o 
   5  11   7       84.43       78.38     11.68 o 
  -6  12   7        1.28        4.92      9.09 o 
  -5  12   7       12.66       17.65      8.68 o 
  -4  12   7        9.21        3.04      7.69 o 
  -3  12   7        4.29       -0.56      7.10 o 
  -2  12   7       97.32       94.14      9.60 o 
  -1  12   7       66.66       77.93      7.28 o 
   0  12   7       14.87       25.30      6.59 o 
   1  12   7      106.31      113.02      8.67 o 
   2  12   7        0.40       -1.11      6.87 o 
   3  12   7       25.95       40.21      9.62 o 
   4  12   7       16.98       15.54      9.52 o 
  -6  13   7       66.92       52.27     12.53 o 
  -5  13   7      737.75      738.80     19.20 o 
  -4  13   7        9.36       11.03      8.40 o 
  -3  13   7       18.02       12.61      8.08 o 
  -2  13   7     1334.89     1330.55     21.16 o 
  -1  13   7      648.00      656.64     19.19 o 
   0  13   7      189.29      195.57     10.60 o 
   1  13   7       49.12       49.74      8.12 o 
   2  13   7      771.40      816.08     35.90 o 
   3  13   7       36.27       45.24     10.28 o 
  -5  14   7       24.80       22.53     11.72 o 
  -4  14   7      108.27      125.37     11.70 o 
  -3  14   7       97.73       93.12     10.54 o 
  -2  14   7       51.78       77.95     15.48 o 
  -1  14   7      374.87      361.65     17.00 o 
   0  14   7        6.34        6.56      7.44 o 
   1  14   7      301.38      315.71     14.99 o 
   2  14   7       28.41       25.80      9.74 o 
  -3  15   7       77.27      102.34     23.69 o 
  -2  15   7       20.27       18.16     13.62 o 
  -1  15   7       93.68      105.67     13.10 o 
   0  15   7      254.22      250.44     16.77 o 
   1  15   7       34.69       43.25      9.17 o 
 -10   0   8       13.58       24.64     21.48 o 
  -9   0   8      302.00      315.22     30.01 o 
  -8   0   8        8.18        2.21     15.48 o 
  -7   0   8      328.92       95.14    103.79 o 
  -6   0   8     3548.76     3656.28     58.29 o 
  -5   0   8     3925.35     4259.30     96.51 o 
  -4   0   8      596.20      503.49     15.45 o 
  -3   0   8     2272.00     2599.73     85.47 o 
  -2   0   8     8367.21     8363.10    119.80 o 
  -1   0   8       40.71       49.12     10.90 o 
   0   0   8      509.38      467.86     15.07 o 
   1   0   8     3514.08     3350.76    122.58 o 
   2   0   8     5671.30     5796.83    110.03 o 
   3   0   8      117.91      112.99      8.33 o 
   4   0   8      391.71      369.69     11.40 o 
   5   0   8     1946.98     2007.24     47.06 o 
   6   0   8       43.77       30.01     16.74 o 
   7   0   8       31.15       28.74     19.27 o 
 -10   1   8      101.44      105.66     17.42 o 
  -9   1   8       41.42       45.51     13.84 o 
  -8   1   8      782.99      690.44     54.98 o 
  -7   1   8       47.68       58.67      5.82 o 
  -6   1   8     1258.93     1329.24     25.89 o 
  -5   1   8        8.38       31.42      8.24 o 
  -4   1   8       14.27       24.52      2.88 o 
  -3   1   8     1384.13     1166.79     30.42 o 
  -2   1   8       19.39       19.11      2.47 o 
  -1   1   8     7853.96     7237.85    185.39 o 
   0   1   8       45.83       42.68      2.88 o 
   1   1   8      343.96      221.76      5.26 o 
   2   1   8      480.26      442.75      7.07 o 
   3   1   8       24.26       24.61      4.11 o 
   4   1   8      134.02      135.04      5.81 o 
   5   1   8       19.10       13.81      5.41 o 
   6   1   8       35.56       56.85     19.27 o 
   7   1   8        9.53        1.58     17.69 o 
 -10   2   8       35.39       34.47     15.29 o 
  -9   2   8      419.96      380.91     22.00 o 
  -8   2   8       98.64      109.33      9.71 o 
  -7   2   8       50.46       61.72      7.73 o 
  -6   2   8      233.27      218.24      6.86 o 
  -5   2   8     1122.39     1004.31     73.69 o 
  -4   2   8     1290.71     1407.73     29.43 o 
  -3   2   8        3.61        0.86      2.22 o 
  -2   2   8     1089.22     1065.33     17.97 o 
  -1   2   8     2246.79     2033.55     59.76 o 
   0   2   8     2089.98     1887.41     27.64 o 
   1   2   8     1966.38     1952.90     29.13 o 
   2   2   8      227.67      205.24      5.98 o 
   3   2   8       30.70       40.15      4.09 o 
   4   2   8      205.73      171.95      6.73 o 
   5   2   8      189.26      178.99      9.49 o 
   6   2   8      104.70      113.60     10.50 o 
   7   2   8       35.03       12.63     18.64 o 
  -9   3   8       10.30        7.86      8.90 o 
  -8   3   8      134.28      124.94     10.10 o 
  -7   3   8       32.73       31.43      7.34 o 
  -6   3   8     1006.41      965.06     13.94 o 
  -5   3   8      495.62      499.68      9.23 o 
  -4   3   8       72.74       29.99      9.27 o 
  -3   3   8     1293.47     1346.76     29.50 o 
  -2   3   8     1055.94     1147.93     25.78 o 
  -1   3   8     3540.89     3212.27    100.61 o 
   0   3   8      203.00      192.02      4.78 o 
   1   3   8      337.52      310.26      5.78 o 
   2   3   8      190.27      171.08      5.49 o 
   3   3   8      226.69      229.82      7.45 o 
   4   3   8      950.16     1002.48     48.32 o 
   5   3   8       81.69       93.68      9.23 o 
   6   3   8      212.29      228.96     15.45 o 
   7   3   8        0.73      -11.37     19.90 o 
  -9   4   8       19.67       27.95      9.54 o 
  -8   4   8      666.06      682.80     19.19 o 
  -7   4   8     1579.22     1643.80     22.02 o 
  -6   4   8      338.81      333.37      9.89 o 
  -5   4   8      160.27      186.12      6.20 o 
  -4   4   8     6186.44     6216.28    111.53 o 
  -3   4   8     1457.69     1431.05     31.76 o 
  -2   4   8      434.21      471.54     18.35 o 
  -1   4   8        7.74       17.00      2.47 o 
   0   4   8     5371.50     5464.63    145.09 o 
   1   4   8       18.23       19.20      3.46 o 
   2   4   8       10.32       12.84      3.69 o 
   3   4   8      947.73      930.01     22.91 o 
   4   4   8     1256.51     1249.55     63.14 o 
   5   4   8       14.36       25.24      8.13 o 
   6   4   8       11.70       16.26      8.88 o 
  -9   5   8        0.78       -7.52      9.03 o 
  -8   5   8       67.99       95.95     10.24 o 
  -7   5   8        3.11        6.69      6.04 o 
  -6   5   8      174.92      205.15      9.00 o 
  -5   5   8     1087.29     1024.01     29.38 o 
  -4   5   8      180.08      182.17      6.55 o 
  -3   5   8     2862.95     2934.93     68.59 o 
  -2   5   8       41.97       38.97      5.28 o 
  -1   5   8     3566.50     3372.93    117.13 o 
   0   5   8      460.78      398.85      9.86 o 
   1   5   8     1306.10     1250.77     30.95 o 
   2   5   8      216.16      190.84      8.86 o 
   3   5   8      111.66      112.89      7.31 o 
   4   5   8       28.25       30.42      6.55 o 
   5   5   8        5.93        6.77      7.89 o 
   6   5   8      140.29      145.86     11.96 o 
  -9   6   8      136.23      152.92     12.72 o 
  -8   6   8       61.26       71.46     10.04 o 
  -7   6   8      160.63      137.53      8.80 o 
  -6   6   8      183.07      220.61      9.81 o 
  -5   6   8      477.58      515.94     17.80 o 
  -4   6   8      817.59      786.42     22.02 o 
  -3   6   8      569.45      544.42     18.41 o 
  -2   6   8      448.46      448.51     17.49 o 
  -1   6   8      794.38      756.97     32.83 o 
   0   6   8      871.86      864.16     24.04 o 
   1   6   8      434.39      460.91     14.01 o 
   2   6   8      315.08      269.03     11.02 o 
   3   6   8      126.94      117.31      9.65 o 
   4   6   8      197.89      212.74     16.41 o 
   5   6   8       59.56       41.27      9.12 o 
   6   6   8        3.17        2.67      9.34 o 
  -9   7   8        6.12        4.63      9.89 o 
  -8   7   8      122.49      120.96     11.47 o 
  -7   7   8       15.16       10.39      6.86 o 
  -6   7   8      358.52      362.66     11.42 o 
  -5   7   8     1279.90     1300.67     20.28 o 
  -4   7   8       12.67       10.85      3.65 o 
  -3   7   8     1302.20     1212.99     31.18 o 
  -2   7   8      136.57      127.56     16.07 o 
  -1   7   8     2837.89     2956.01     93.51 o 
   0   7   8        9.32       11.82      3.71 o 
   1   7   8      912.82      974.73     18.82 o 
   2   7   8       32.82       32.98      5.90 o 
   3   7   8       67.80       63.17     13.17 o 
   4   7   8      132.06      148.72     12.26 o 
   5   7   8       45.78       58.03      9.92 o 
   6   7   8      118.31      148.82     12.77 o 
  -8   8   8       24.28       23.69      9.75 o 
  -7   8   8       11.22        8.25      7.13 o 
  -6   8   8     2555.61     2616.68     36.56 o 
  -5   8   8      858.55      880.19     16.89 o 
  -4   8   8     1299.21     1206.50     18.08 o 
  -3   8   8        1.70        1.82      3.62 o 
  -2   8   8     3541.06     3455.16    162.10 o 
  -1   8   8      426.13      428.93     12.89 o 
   0   8   8      570.57      576.70     14.44 o 
   1   8   8     1543.98     1438.89     43.50 o 
   2   8   8     1342.94     1285.62     51.36 o 
   3   8   8        3.36        0.14      3.93 o 
   4   8   8       60.74       67.24      9.54 o 
   5   8   8      596.21      590.28     42.49 o 
  -8   9   8       62.25       92.35     11.78 o 
  -7   9   8        2.16       -2.88      8.29 o 
  -6   9   8       26.22       29.75      8.45 o 
  -5   9   8      329.59      326.80     12.64 o 
  -4   9   8      155.76      168.95     10.24 o 
  -3   9   8      311.54      299.46      9.11 o 
  -2   9   8        0.65        0.63      2.39 o 
  -1   9   8       27.92       27.73      4.40 o 
   0   9   8      519.57      480.14     11.62 o 
   1   9   8      129.63      140.25      8.06 o 
   2   9   8       96.47       87.27      7.70 o 
   3   9   8       26.59       16.52      5.83 o 
   4   9   8      139.15      116.36     11.07 o 
   5   9   8       33.71       40.54     10.32 o 
  -8  10   8      100.94      118.93     12.61 o 
  -7  10   8       18.84       31.08      9.56 o 
  -6  10   8      229.26      213.06     12.67 o 
  -5  10   8      447.30      410.49     14.27 o 
  -4  10   8       21.95       38.90      7.76 o 
  -3  10   8      368.70      324.13     11.96 o 
  -2  10   8     1064.06     1034.36     29.17 o 
  -1  10   8      337.60      343.89      8.68 o 
   0  10   8       92.13      101.35      7.42 o 
   1  10   8       99.83      123.16      8.30 o 
   2  10   8      455.38      473.67     15.68 o 
   3  10   8      266.87      223.60     12.80 o 
   4  10   8       27.54       15.82      9.21 o 
   5  10   8       60.64       69.05     11.50 o 
  -7  11   8        7.18        2.03      9.43 o 
  -6  11   8      117.82      121.75     11.26 o 
  -5  11   8      194.85      181.10     11.56 o 
  -4  11   8       14.98       17.71      7.65 o 
  -3  11   8      395.91      380.15     13.13 o 
  -2  11   8       14.86       13.93      4.77 o 
  -1  11   8      604.43      603.46     16.33 o 
   0  11   8       93.05       97.91      7.88 o 
   1  11   8      309.70      338.44     12.65 o 
   2  11   8       36.89       37.91      7.80 o 
   3  11   8      135.90      159.58     15.30 o 
   4  11   8       22.03       32.23      9.98 o 
  -6  12   8       68.65       72.82     10.84 o 
  -5  12   8        8.94       15.88      8.70 o 
  -4  12   8      845.47      807.74     21.85 o 
  -3  12   8      398.91      385.62     13.81 o 
  -2  12   8       24.51       15.02      7.82 o 
  -1  12   8      702.59      629.24     14.81 o 
   0  12   8      718.92      726.28     14.84 o 
   1  12   8        0.44       -2.62      6.80 o 
   2  12   8       35.86       35.63      8.24 o 
   3  12   8      193.69      189.60     13.03 o 
  -6  13   8       15.65       28.69     10.52 o 
  -5  13   8       40.37       41.07      9.90 o 
  -4  13   8        0.95       -1.29      8.13 o 
  -3  13   8       68.99       72.68      9.55 o 
  -2  13   8        4.17        1.35      7.94 o 
  -1  13   8       90.60       94.18     11.52 o 
   0  13   8       99.48       90.84      8.78 o 
   1  13   8       67.20       67.58      8.83 o 
   2  13   8       55.53       42.37      9.85 o 
   3  13   8        0.15       -7.90      9.44 o 
  -4  14   8       83.50       87.39     10.85 o 
  -3  14   8      150.08      154.92     12.03 o 
  -2  14   8       27.70       35.49     13.62 o 
  -1  14   8       34.86       35.55     10.86 o 
   0  14   8       79.52       90.25      9.39 o 
   1  14   8       59.69       59.01      9.29 o 
   2  14   8       31.82       31.92     10.27 o 
  -3  15   8       73.30       89.64     16.75 o 
  -2  15   8        0.23       -6.25     13.38 o 
  -1  15   8      109.02      123.31     13.83 o 
   0  15   8       67.62       60.19     12.51 o 
 -10   1   9       71.54       51.33     16.53 o 
  -9   1   9        1.06        1.44     12.62 o 
  -8   1   9      187.11      199.11     11.77 o 
  -7   1   9      302.35      289.96      8.98 o 
  -6   1   9        2.19        6.09      4.33 o 
  -5   1   9      505.92      524.52      9.41 o 
  -4   1   9     6183.08     6368.23    161.51 o 
  -3   1   9     1498.44     1404.31     43.17 o 
  -2   1   9      569.52      540.15      8.14 o 
  -1   1   9     1686.63     1507.76     40.85 o 
   0   1   9     5764.43     5796.05    102.37 o 
   1   1   9      129.38      131.71      5.09 o 
   2   1   9        0.18        0.05      3.24 o 
   3   1   9     1050.40     1047.75     14.65 o 
   4   1   9      158.18      180.49      7.12 o 
   5   1   9        8.18        4.64      7.98 o 
   6   1   9       87.66      110.86     23.06 o 
  -9   2   9        2.79        7.33     10.24 o 
  -8   2   9        9.22       14.26      7.88 o 
  -7   2   9      533.61      539.87     11.02 o 
  -6   2   9       75.52       78.42      5.14 o 
  -5   2   9     2724.81     2654.64    103.86 o 
  -4   2   9      835.95      893.74     20.97 o 
  -3   2   9     1281.93     1287.90     32.64 o 
  -2   2   9     1044.95     1022.71     15.43 o 
  -1   2   9     1149.81      964.78     30.81 o 
   0   2   9     2253.88     2274.75     21.97 o 
   1   2   9     1776.31     1750.25     33.33 o 
   2   2   9     1549.19     1632.04     27.96 o 
   3   2   9       38.32       51.55      4.88 o 
   4   2   9      875.11      924.04     32.30 o 
   5   2   9       18.11       14.46      5.99 o 
   6   2   9      299.53      309.59     35.53 o 
  -9   3   9      557.68      593.84     17.56 o 
  -8   3   9       21.94       19.16      8.16 o 
  -7   3   9       45.38       32.43      7.52 o 
  -6   3   9     1315.98     1414.71     24.33 o 
  -5   3   9     1229.50     1201.98     55.20 o 
  -4   3   9      288.49      290.11     17.97 o 
  -3   3   9     1384.20     1474.07     37.89 o 
  -2   3   9     3499.28     3392.25     57.35 o 
  -1   3   9       38.52       25.70      2.90 o 
   0   3   9      102.70       97.85      5.37 o 
   1   3   9     3528.61     3549.12     58.33 o 
   2   3   9      628.24      609.38     15.23 o 
   3   3   9      332.49      305.86     11.56 o 
   4   3   9      696.68      660.56     25.97 o 
   5   3   9      317.44      311.43     20.97 o 
   6   3   9       13.07        6.39      9.05 o 
  -9   4   9        0.59        4.03      9.12 o 
  -8   4   9       33.12       25.15      8.80 o 
  -7   4   9        0.75        9.23      7.21 o 
  -6   4   9       64.39       71.66      6.62 o 
  -5   4   9        8.66        7.86      3.72 o 
  -4   4   9      197.13      124.09     32.60 o 
  -3   4   9       52.42       55.90      3.82 o 
  -2   4   9        0.21        4.32      2.77 o 
  -1   4   9      757.14      743.77     19.03 o 
   0   4   9      116.33      129.86      5.38 o 
   1   4   9      431.66      428.38     14.71 o 
   2   4   9       33.72       45.96      4.61 o 
   3   4   9       15.13        5.93      5.52 o 
   4   4   9        2.77        4.12      6.05 o 
   5   4   9        0.05        0.02      7.88 o 
   6   4   9        0.35       -5.85      8.80 o 
  -9   5   9      487.63      468.88     17.31 o 
  -8   5   9       24.16       32.94      9.06 o 
  -7   5   9       16.63       17.53      6.47 o 
  -6   5   9      509.24      479.09     13.37 o 
  -5   5   9     2271.51     2221.19     93.48 o 
  -4   5   9      227.02      183.68      6.97 o 
  -3   5   9     1516.95     1473.44     38.44 o 
  -2   5   9     3936.33     3684.82    105.90 o 
  -1   5   9      216.30      198.46      6.13 o 
   0   5   9      161.27      180.64      7.37 o 
   1   5   9     2494.17     2458.46     51.85 o 
   2   5   9     1343.44     1366.69     30.95 o 
   3   5   9        4.09        6.74      5.77 o 
   4   5   9      381.94      349.17     19.88 o 
   5   5   9      503.86      557.46     33.33 o 
   6   5   9        2.43       -1.63      9.34 o 
  -9   6   9      158.73      173.96     13.17 o 
  -8   6   9      332.20      337.73     14.72 o 
  -7   6   9      192.50      213.21     10.67 o 
  -6   6   9      294.83      301.12     10.53 o 
  -5   6   9      173.33      184.78      8.62 o 
  -4   6   9       20.24       15.35      3.84 o 
  -3   6   9      846.43      801.03     14.94 o 
  -2   6   9      681.20      647.89     15.84 o 
  -1   6   9      616.92      546.86     20.83 o 
   0   6   9      812.09      782.87     19.28 o 
   1   6   9     1204.76     1185.29     23.39 o 
   2   6   9     2765.02     2674.79     99.79 o 
   3   6   9       41.47       54.05      7.11 o 
   4   6   9      363.49      351.45     27.26 o 
   5   6   9        2.43        4.73      8.75 o 
   6   6   9       66.12       88.01     11.86 o 
  -9   7   9        3.36       -6.48      9.99 o 
  -8   7   9      229.83      244.14     14.08 o 
  -7   7   9      796.78      817.26     15.96 o 
  -6   7   9      244.39      142.91     22.95 o 
  -5   7   9       18.48       32.34      6.17 o 
  -4   7   9      725.45      752.30     22.33 o 
  -3   7   9       33.33       24.97      5.03 o 
  -2   7   9        8.31       19.14      7.20 o 
  -1   7   9     1685.24     1612.88     31.01 o 
   0   7   9     1856.30     1777.17     33.32 o 
   1   7   9      191.13      199.01      7.03 o 
   2   7   9      282.52      268.50     10.52 o 
   3   7   9      458.98      427.99     13.49 o 
   4   7   9        5.95        3.18      8.04 o 
   5   7   9        4.37        1.68      9.15 o 
  -8   8   9        7.52        6.81      9.39 o 
  -7   8   9       22.24       26.71      7.72 o 
  -6   8   9      221.68      194.93     11.61 o 
  -5   8   9       16.20       14.62      7.15 o 
  -4   8   9      537.59      511.88     13.42 o 
  -3   8   9        0.91       -0.64      3.83 o 
  -2   8   9        0.19        3.71      3.88 o 
  -1   8   9       50.11       47.26      5.72 o 
   0   8   9        4.24        4.66      4.15 o 
   1   8   9       40.12       49.20      6.52 o 
   2   8   9        0.29       -0.19      5.97 o 
   3   8   9        3.52        3.24      6.69 o 
   4   8   9       11.60       21.17      8.88 o 
   5   8   9        5.17        3.80      9.61 o 
  -8   9   9      214.73      219.19     16.59 o 
  -7   9   9      392.31      373.40     15.43 o 
  -6   9   9      126.85      134.49     10.54 o 
  -5   9   9       80.28       77.57      8.98 o 
  -4   9   9     1818.11     1817.76     35.78 o 
  -3   9   9      259.80      228.78     10.91 o 
  -2   9   9      143.74      121.53      9.51 o 
  -1   9   9      345.37      318.23      9.97 o 
   0   9   9     1474.20     1426.17     25.79 o 
   1   9   9      106.46      111.57      8.05 o 
   2   9   9        0.35        3.28      6.43 o 
   3   9   9      984.85     1003.51     57.26 o 
   4   9   9       77.53       84.93     10.81 o 
   5   9   9        1.90        4.48      9.95 o 
  -7  10   9      120.14      111.15     11.57 o 
  -6  10   9      127.90      142.42     11.27 o 
  -5  10   9      262.94      255.01     12.81 o 
  -4  10   9        0.02       -3.35      6.96 o 
  -3  10   9      890.71      881.16     36.26 o 
  -2  10   9       59.91       35.52      8.04 o 
  -1  10   9      288.40      281.58      9.17 o 
   0  10   9      290.99      273.29     12.33 o 
   1  10   9       77.91       76.94      7.88 o 
   2  10   9      797.03      767.32     15.80 o 
   3  10   9       26.03       26.29      8.95 o 
   4  10   9      192.00      217.52     14.12 o 
  -7  11   9       28.13       11.79      9.63 o 
  -6  11   9      277.89      287.29     14.53 o 
  -5  11   9        3.65        7.76      8.17 o 
  -4  11   9       35.01       43.39      8.49 o 
  -3  11   9      715.20      666.42     20.88 o 
  -2  11   9     2097.18     1921.47    162.27 o 
  -1  11   9       23.74       33.25      5.55 o 
   0  11   9        0.64       -0.85      6.29 o 
   1  11   9      720.00      668.92     15.36 o 
   2  11   9       51.23       55.62      8.47 o 
   3  11   9        4.35       -4.23      8.75 o 
   4  11   9       49.47       49.29     10.82 o 
  -6  12   9        4.19        8.61      9.36 o 
  -5  12   9        6.52        2.38      8.36 o 
  -4  12   9       13.39        8.70      8.20 o 
  -3  12   9       93.68       94.31      9.71 o 
  -2  12   9        0.16        0.41      6.02 o 
  -1  12   9      137.86      135.33      9.01 o 
   0  12   9       14.46        8.83      6.91 o 
   1  12   9       50.56       54.28      8.43 o 
   2  12   9       50.56       61.18      9.19 o 
   3  12   9        1.05       -4.46      9.44 o 
  -5  13   9      182.31      182.92     12.73 o 
  -4  13   9       80.49       85.42     10.30 o 
  -3  13   9      133.60      119.57     10.73 o 
  -2  13   9     1013.31     1106.16     41.38 o 
  -1  13   9       35.56       32.82      7.67 o 
   0  13   9       43.70       53.51      8.44 o 
   1  13   9      353.86      344.70     13.58 o 
   2  13   9      107.95      130.81     12.30 o 
  -4  14   9        2.07       -2.57      8.92 o 
  -3  14   9      290.10      294.92     14.90 o 
  -2  14   9       20.92       16.33     13.60 o 
  -1  14   9      135.29      146.15     13.99 o 
   0  14   9      118.20      129.79     10.36 o 
   1  14   9       43.34       53.09      9.60 o 
  -9   0  10      253.68      302.27     30.32 o 
  -8   0  10      424.55      424.82     30.32 o 
  -7   0  10       32.11       40.83      8.38 o 
  -6   0  10     3367.66     3541.62    107.05 o 
  -5   0  10       17.15        4.86      4.67 o 
  -4   0  10      347.39      315.48     21.18 o 
  -3   0  10     2381.52     2401.78     85.26 o 
  -2   0  10     4414.04     4282.17     31.97 o 
  -1   0  10      118.31      118.91      6.93 o 
   0   0  10     1437.76     1428.63     28.40 o 
   1   0  10     2803.23     2511.77     57.35 o 
   2   0  10      235.09      218.76     10.62 o 
   3   0  10      214.71      207.26     23.28 o 
   4   0  10      232.60      232.50     13.80 o 
  -9   1  10      102.34      113.19     16.41 o 
  -8   1  10      468.25      441.42     14.46 o 
  -7   1  10       51.61       26.34      9.28 o 
  -6   1  10       32.04       35.41      5.29 o 
  -5   1  10      170.82      196.40      5.89 o 
  -4   1  10      533.40      530.59     17.32 o 
  -3   1  10     1404.48     1507.25     24.11 o 
  -2   1  10       15.00       25.91      5.85 o 
  -1   1  10      110.42       97.61      4.14 o 
   0   1  10      178.49      165.22      5.45 o 
   1   1  10       42.30       34.56      3.74 o 
   2   1  10      713.49      732.53     13.26 o 
   3   1  10       63.73       69.48      5.33 o 
   4   1  10      254.31      263.27      9.20 o 
   5   1  10      169.51      159.40      9.83 o 
  -9   2  10      266.96      275.12     14.60 o 
  -8   2  10       97.36      115.05     10.17 o 
  -7   2  10       20.63       24.78      5.75 o 
  -6   2  10      260.26      164.38     36.49 o 
  -5   2  10      404.77      415.97      8.23 o 
  -4   2  10     1133.75     1135.60     11.12 o 
  -3   2  10      807.52      823.98     18.51 o 
  -2   2  10      243.38      196.12      5.55 o 
  -1   2  10     1616.63     1471.08     29.87 o 
   0   2  10      839.92      790.37     21.76 o 
   1   2  10      654.10      641.02      9.27 o 
   2   2  10      102.40      103.35      5.71 o 
   3   2  10      153.59      127.98      6.55 o 
   4   2  10      218.17      206.17     10.48 o 
   5   2  10        2.52        1.82      9.09 o 
   6   2  10        5.17       -2.32     11.99 o 
  -9   3  10      129.81      129.03     11.80 o 
  -8   3  10       69.50       72.46      9.58 o 
  -7   3  10      384.39      364.29     13.08 o 
  -6   3  10       30.45       30.90      4.73 o 
  -5   3  10      468.23      411.40     36.57 o 
  -4   3  10      120.10      111.16      4.70 o 
  -3   3  10     1004.18      923.00     30.14 o 
  -2   3  10     1435.79     1270.09     24.31 o 
  -1   3  10      797.19      747.50     12.27 o 
   0   3  10      535.40      511.24      8.62 o 
   1   3  10      128.24      134.39      5.91 o 
   2   3  10      258.07      262.04      7.83 o 
   3   3  10       11.11       14.52      5.53 o 
   4   3  10      249.39      252.65     12.42 o 
   5   3  10       24.65       31.73      8.95 o 
   6   3  10       65.30       81.88     12.78 o 
  -9   4  10        5.11       -0.07      9.15 o 
  -8   4  10     1474.98     1545.34     25.80 o 
  -7   4  10      379.24      367.90     13.36 o 
  -6   4  10      225.67      215.89      7.47 o 
  -5   4  10      842.38      873.61     29.90 o 
  -4   4  10     2703.96     2700.11     68.98 o 
  -3   4  10      913.35      947.70     28.10 o 
  -2   4  10        5.87        6.97      3.09 o 
  -1   4  10     1698.31     1524.58     48.49 o 
   0   4  10      165.04      143.77      6.09 o 
   1   4  10      264.11      246.88      7.45 o 
   2   4  10       16.15       15.16      5.21 o 
   3   4  10     2275.12     2266.04     64.79 o 
   4   4  10      111.64      121.57      8.95 o 
   5   4  10       16.12       20.70      9.00 o 
   6   4  10      169.92      185.49     13.56 o 
  -9   5  10        6.60       12.93      9.78 o 
  -8   5  10        0.93        1.61      8.52 o 
  -7   5  10      195.88      216.11     10.57 o 
  -6   5  10      161.82      161.31      8.87 o 
  -5   5  10      455.09      460.99     13.40 o 
  -4   5  10      227.46      261.25      7.74 o 
  -3   5  10     1232.51     1264.30     22.47 o 
  -2   5  10     1293.02     1151.04     38.97 o 
  -1   5  10      180.80      177.31      6.52 o 
   0   5  10      792.59      805.31     13.21 o 
   1   5  10        9.23        3.94      4.76 o 
   2   5  10      244.57      225.84      7.84 o 
   3   5  10        7.95       14.50      6.50 o 
   4   5  10      234.74      215.36     11.82 o 
   5   5  10       57.65       49.79     10.06 o 
  -9   6  10       76.80       95.96     11.95 o 
  -8   6  10      203.44      189.29     12.56 o 
  -7   6  10      469.13      474.28     13.15 o 
  -6   6  10      156.74      148.44     29.54 o 
  -5   6  10       93.60       94.24      5.69 o 
  -4   6  10      638.49      550.25     12.01 o 
  -3   6  10      245.68      255.19      7.23 o 
  -2   6  10       17.70       17.68      4.10 o 
  -1   6  10      345.57      327.80      7.84 o 
   0   6  10      547.71      536.45      9.46 o 
   1   6  10      301.12      268.14      8.58 o 
   2   6  10       37.08       40.64      6.79 o 
   3   6  10      357.00      393.63     12.20 o 
   4   6  10      267.59      258.07     13.95 o 
   5   6  10       11.82       19.90      9.67 o 
  -8   7  10       23.37       18.03      9.51 o 
  -7   7  10      437.47      417.00     13.11 o 
  -6   7  10        9.00       10.33      7.45 o 
  -5   7  10       66.76       72.06      8.24 o 
  -4   7  10        4.61        4.46      4.51 o 
  -3   7  10      297.87      273.34      9.09 o 
  -2   7  10      774.75      695.96     16.48 o 
  -1   7  10      409.10      383.89      8.53 o 
   0   7  10      668.62      605.61     21.02 o 
   1   7  10       17.27       19.92      4.86 o 
   2   7  10      318.90      332.77     12.08 o 
   3   7  10        0.12       -0.87      6.75 o 
   4   7  10      346.58      369.32     20.79 o 
   5   7  10       17.58       22.54     10.11 o 
  -8   8  10      123.41      134.56     14.69 o 
  -7   8  10      188.23      174.44     11.80 o 
  -6   8  10     2445.37     2425.66     32.98 o 
  -5   8  10      139.97      143.00     11.49 o 
  -4   8  10       11.26        6.97      6.76 o 
  -3   8  10      910.34      642.12    145.53 o 
  -2   8  10      508.72      511.83      9.61 o 
  -1   8  10      409.65      409.02      9.08 o 
   0   8  10      195.17      185.05      7.96 o 
   1   8  10     1039.57     1009.17     21.06 o 
   2   8  10      469.61      449.77     18.73 o 
   3   8  10      133.76      137.17      9.73 o 
   4   8  10      114.02      126.55     11.87 o 
  -8   9  10        0.94       -6.29     11.77 o 
  -7   9  10       76.13       92.63     10.90 o 
  -6   9  10        4.02        6.47      8.04 o 
  -5   9  10       51.09       65.92      8.93 o 
  -4   9  10       17.29       22.44      7.65 o 
  -3   9  10        3.76       12.94      5.30 o 
  -2   9  10      395.69      358.81      9.05 o 
  -1   9  10      169.07      177.92      7.68 o 
   0   9  10      316.49      291.79      9.53 o 
   1   9  10       29.01       38.54      7.17 o 
   2   9  10       57.54       46.35      7.91 o 
   3   9  10       95.93       74.60     10.23 o 
   4   9  10        8.47        3.18      9.47 o 
  -7  10  10       93.79      108.26     11.59 o 
  -6  10  10      189.59      155.27     11.70 o 
  -5  10  10       79.71       85.76      9.76 o 
  -4  10  10       50.82       54.08      8.71 o 
  -3  10  10      207.99      200.93     11.23 o 
  -2  10  10      699.86      689.80     11.67 o 
  -1  10  10       72.67       70.57      7.41 o 
   0  10  10      185.32      181.52      9.65 o 
   1  10  10      191.56      222.14     10.95 o 
   2  10  10      118.36      132.71      9.82 o 
   3  10  10        8.52        2.06      8.86 o 
   4  10  10       35.93       31.48     10.59 o 
  -7  11  10       97.05       81.63     11.51 o 
  -6  11  10        0.24       -2.31      8.72 o 
  -5  11  10      144.53      127.35     11.08 o 
  -4  11  10       26.04       30.01      8.52 o 
  -3  11  10      208.41      216.29     11.95 o 
  -2  11  10       93.65      100.20      7.04 o 
  -1  11  10      128.47      153.47     12.28 o 
   0  11  10       70.81       83.34      8.39 o 
   1  11  10       35.18       45.10      8.27 o 
   2  11  10      156.03      184.18     11.04 o 
   3  11  10        0.17       -0.37      9.34 o 
  -6  12  10      130.68      159.96     12.85 o 
  -5  12  10       15.98       18.31      9.14 o 
  -4  12  10      377.97      347.49     14.64 o 
  -3  12  10       47.63       63.82      9.54 o 
  -2  12  10       39.39       34.16      7.76 o 
  -1  12  10      654.03      661.56     19.92 o 
   0  12  10      375.19      395.50     13.32 o 
   1  12  10        6.90        4.99      7.90 o 
   2  12  10       54.54       59.59     10.71 o 
  -5  13  10       12.10       15.44      9.62 o 
  -4  13  10       48.44       49.81      9.94 o 
  -3  13  10       26.53       30.19      9.38 o 
  -2  13  10       80.10       65.71     15.07 o 
  -1  13  10       14.59       13.02     10.60 o 
   0  13  10       55.90       55.09      9.01 o 
   1  13  10        5.36       -1.45      8.10 o 
  -3  14  10      192.38      211.56     19.94 o 
  -2  14  10       11.06       18.82     14.12 o 
  -1  14  10       27.55       34.99     12.00 o 
   0  14  10      138.32      160.83     11.25 o 
  -9   1  11       99.01      121.66     17.08 o 
  -8   1  11      536.29      569.51     15.90 o 
  -7   1  11      278.93      267.07      9.67 o 
  -6   1  11       41.01       34.75      5.58 o 
  -5   1  11      506.27      465.31     15.16 o 
  -4   1  11     1916.43     1842.76     44.04 o 
  -3   1  11      229.53      210.42     10.53 o 
  -2   1  11       16.46       20.93      3.46 o 
  -1   1  11     4934.67     4787.39     44.23 o 
   0   1  11      708.17      633.13     31.47 o 
   1   1  11      125.33      100.18      7.20 o 
   2   1  11      757.93      739.31     23.46 o 
   3   1  11      972.14     1013.97     14.34 o 
   4   1  11        3.57        1.81      5.76 o 
   5   1  11        0.57        4.98     10.62 o 
  -9   2  11      121.75      137.47     11.99 o 
  -8   2  11      120.93      146.50     10.90 o 
  -7   2  11     1196.68     1177.73     29.31 o 
  -6   2  11        7.05       16.61      4.70 o 
  -5   2  11     1128.28     1072.65     23.54 o 
  -4   2  11      511.03      543.06     10.57 o 
  -3   2  11       51.97       68.01      4.28 o 
  -2   2  11     2728.27     2732.21     37.05 o 
  -1   2  11       56.64       57.71      4.05 o 
   0   2  11     2445.57     2481.72     17.76 o 
   1   2  11       19.43       22.04      4.46 o 
   2   2  11      415.66      427.31      9.35 o 
   3   2  11      179.83      196.83      8.35 o 
   4   2  11      220.30      227.31     11.28 o 
   5   2  11       82.86      109.08     11.02 o 
  -9   3  11       93.42      100.13     11.60 o 
  -8   3  11        3.26       -2.59      8.15 o 
  -7   3  11      134.39      154.41     10.39 o 
  -6   3  11     1221.26     1074.46    150.43 o 
  -5   3  11       15.81       11.63      4.06 o 
  -4   3  11       90.03       97.14      4.85 o 
  -3   3  11     2274.63     2263.59     56.98 o 
  -2   3  11     1954.87     1854.54     31.77 o 
  -1   3  11       26.76       19.12      4.05 o 
   0   3  11      269.87      236.14      7.36 o 
   1   3  11      965.77      880.43     18.08 o 
   2   3  11        9.04        5.76      4.72 o 
   3   3  11      195.45      201.27      9.14 o 
   4   3  11      271.88      259.82     16.66 o 
   5   3  11       62.39       61.61     10.34 o 
  -9   4  11        6.26        5.53      9.64 o 
  -8   4  11        4.07        6.45      8.57 o 
  -7   4  11       10.46       13.19      7.87 o 
  -6   4  11      116.96      111.45      6.33 o 
  -5   4  11      207.10      149.81     16.95 o 
  -4   4  11        0.00       -0.66      3.49 o 
  -3   4  11      152.86      161.42      6.87 o 
  -2   4  11        0.22        2.48      3.78 o 
  -1   4  11       25.68       24.28      4.27 o 
   0   4  11      123.20      129.97      6.07 o 
   1   4  11       22.13       18.37      4.71 o 
   2   4  11       25.33       28.79      5.72 o 
   3   4  11        0.05       -2.79      7.70 o 
   4   4  11        9.86       17.92      9.25 o 
   5   4  11        0.10       -9.23     11.31 o 
  -9   5  11       67.16       65.55     11.32 o 
  -8   5  11       61.47       79.08     10.60 o 
  -7   5  11      233.54      231.05     11.08 o 
  -6   5  11     1352.49     1274.50     28.49 o 
  -5   5  11        5.78        1.33      4.29 o 
  -4   5  11       16.20        6.94      4.07 o 
  -3   5  11     1733.86     1792.92     23.13 o 
  -2   5  11     1763.97     1657.79     30.14 o 
  -1   5  11        3.88        2.34      4.07 o 
   0   5  11      267.06      254.61      7.91 o 
   1   5  11      760.75      805.97     12.58 o 
   2   5  11       62.00       77.03      9.46 o 
   3   5  11       29.55       14.02      6.99 o 
   4   5  11      452.43      466.08     21.24 o 
   5   5  11      187.68      206.02     13.90 o 
  -9   6  11       97.53      122.48     12.86 o 
  -8   6  11        4.72       12.13      9.30 o 
  -7   6  11      446.16      452.89     13.35 o 
  -6   6  11      585.46      610.24     18.67 o 
  -5   6  11     1678.54     1507.21     27.10 o 
  -4   6  11     1030.57      858.92    106.42 o 
  -3   6  11     1029.47      947.08     16.11 o 
  -2   6  11      120.11      116.46      6.49 o 
  -1   6  11      280.52      287.21      8.05 o 
   0   6  11      911.25      924.70     12.16 o 
   1   6  11      228.74      218.84      8.66 o 
   2   6  11      224.53      223.87     10.65 o 
   3   6  11       41.18       41.25      7.78 o 
   4   6  11       48.70       62.93     10.25 o 
   5   6  11       62.22       68.50     11.58 o 
  -8   7  11      109.55      127.98     14.16 o 
  -7   7  11      243.37      213.56     12.67 o 
  -6   7  11       31.80       27.45      8.22 o 
  -5   7  11      684.51      670.71     15.87 o 
  -4   7  11     1367.90     1075.33    155.19 o 
  -3   7  11        1.12        3.90      4.42 o 
  -2   7  11        0.82        5.71      4.46 o 
  -1   7  11      924.29      905.45     13.00 o 
   0   7  11       83.73       83.07      6.11 o 
   1   7  11       11.73       12.52      8.07 o 
   2   7  11      760.81      707.36     19.47 o 
   3   7  11      203.56      199.22     10.89 o 
   4   7  11       17.70       13.20      9.54 o 
  -8   8  11        6.70        8.22     11.83 o 
  -7   8  11       19.15       10.02      8.63 o 
  -6   8  11       95.01      108.91     10.28 o 
  -5   8  11       59.67       50.20      8.43 o 
  -4   8  11       46.09       62.31      6.40 o 
  -3   8  11        3.66        0.93      4.61 o 
  -2   8  11       83.56       89.86      6.18 o 
  -1   8  11      123.06      124.35      6.72 o 
   0   8  11       96.65      111.22      6.74 o 
   1   8  11        7.63        4.23      6.49 o 
   2   8  11       51.13       34.70      7.86 o 
   3   8  11       22.81       30.93      8.37 o 
   4   8  11        1.99        7.12      9.82 o 
  -8   9  11      262.26      262.33     18.29 o 
  -7   9  11      126.90      153.82     12.27 o 
  -6   9  11       80.95       64.60      9.71 o 
  -5   9  11      868.80      824.79     18.26 o 
  -4   9  11     1678.25     1604.01     30.35 o 
  -3   9  11       33.57       22.57      5.04 o 
  -2   9  11       63.25       64.95      6.17 o 
  -1   9  11      924.12      951.68     13.22 o 
   0   9  11      414.35      396.90     22.53 o 
   1   9  11      111.00      138.38      9.43 o 
   2   9  11      181.62      196.08     10.99 o 
   3   9  11      153.04      171.48     12.67 o 
   4   9  11        0.64        1.50     10.18 o 
  -7  10  11       73.75       92.54     11.58 o 
  -6  10  11       16.44       17.39      9.16 o 
  -5  10  11      278.26      279.04     13.63 o 
  -4  10  11      266.84      261.77     12.93 o 
  -3  10  11       74.24       49.53     14.16 o 
  -2  10  11      429.09      427.88     10.39 o 
  -1  10  11       62.95       61.17      6.47 o 
   0  10  11      571.92      566.28     18.35 o 
   1  10  11      129.81      131.89      9.74 o 
   2  10  11      172.17      191.50     11.26 o 
   3  10  11       11.02       16.03      9.80 o 
  -6  11  11       84.99      102.44     11.45 o 
  -5  11  11       17.37       20.43      8.98 o 
  -4  11  11        9.80       12.93      8.44 o 
  -3  11  11      442.16      419.12     14.82 o 
  -2  11  11      111.46      109.43      7.49 o 
  -1  11  11        2.52       -0.76      7.21 o 
   0  11  11      228.03      221.85     14.91 o 
   1  11  11      461.79      454.86     14.54 o 
   2  11  11       19.12       24.63      8.77 o 
  -6  12  11        2.65       -1.09      9.60 o 
  -5  12  11       40.40       33.17      9.82 o 
  -4  12  11        7.17        4.08      8.47 o 
  -3  12  11       34.15       27.07      9.08 o 
  -2  12  11       10.97       10.51      8.56 o 
  -1  12  11       94.38       99.99      9.82 o 
   0  12  11       19.14       18.18     10.85 o 
   1  12  11        7.01        5.85      8.24 o 
   2  12  11       12.83       22.56     10.31 o 
  -4  13  11        1.45        2.06      9.13 o 
  -3  13  11      367.65      357.69     15.52 o 
  -2  13  11      118.95      154.28     17.86 o 
  -1  13  11       27.05       27.36      9.13 o 
   0  13  11      134.20      127.94     14.33 o 
  -9   0  12        0.21       -5.69     19.27 o 
  -8   0  12       11.90       19.12      9.49 o 
  -7   0  12     1548.82     1588.38     46.45 o 
  -6   0  12     1201.56     1157.22     60.36 o 
  -5   0  12        5.17        8.19      5.66 o 
  -4   0  12       31.07       25.92      5.84 o 
  -3   0  12     1985.73     1878.75     55.66 o 
  -2   0  12      273.44      188.57     31.41 o 
  -1   0  12        6.66       21.50      5.70 o 
   0   0  12      796.33      793.64     20.47 o 
   1   0  12     1111.89     1070.23     16.72 o 
   2   0  12      150.79      132.04      9.10 o 
   3   0  12        0.35        0.68      8.57 o 
   4   0  12      176.41      193.01     13.86 o 
  -9   1  12       12.09       10.63     14.51 o 
  -8   1  12       11.72       10.74      8.26 o 
  -7   1  12       22.30       15.99      6.10 o 
  -6   1  12      758.12      777.74     27.58 o 
  -5   1  12       92.60       73.79      4.98 o 
  -4   1  12      428.25      380.35      9.97 o 
  -3   1  12       39.19       30.39      4.07 o 
  -2   1  12      141.40      126.21      5.42 o 
  -1   1  12      147.95      154.86      5.93 o 
   0   1  12     1013.19     1005.93     14.90 o 
   1   1  12       50.22       35.03      6.73 o 
   2   1  12      297.14      285.76      9.88 o 
   3   1  12      185.14      175.34      9.20 o 
   4   1  12        9.60        5.26      8.70 o 
   5   1  12       92.25       90.86     18.32 o 
  -9   2  12      216.57      220.48     13.46 o 
  -8   2  12      157.70      173.98     11.65 o 
  -7   2  12      283.04      282.75     11.18 o 
  -6   2  12       91.93       95.02      6.23 o 
  -5   2  12      113.30      104.40      5.38 o 
  -4   2  12      306.95      302.54      8.16 o 
  -3   2  12      121.77      115.98      5.31 o 
  -2   2  12     1178.82     1141.82     12.92 o 
  -1   2  12      938.40      855.98     11.31 o 
   0   2  12      277.32      270.22      7.94 o 
   1   2  12      132.58      145.34      6.77 o 
   2   2  12      139.17      137.95      7.15 o 
   3   2  12      123.37      131.83      7.67 o 
   4   2  12       56.87       53.39      8.45 o 
   5   2  12       14.13       25.33     11.20 o 
  -9   3  12      101.24      101.72     11.90 o 
  -8   3  12       59.00       77.03     10.04 o 
  -7   3  12       16.02       16.66      8.16 o 
  -6   3  12      300.03      305.61     11.41 o 
  -5   3  12      224.60      226.78      8.45 o 
  -4   3  12      813.13      751.89     19.49 o 
  -3   3  12      713.49      659.19     13.30 o 
  -2   3  12      807.20      746.25     17.70 o 
  -1   3  12       28.91       33.41      4.76 o 
   0   3  12      223.15      233.52      7.84 o 
   1   3  12        2.41        1.82      4.67 o 
   2   3  12       54.86       65.97      6.24 o 
   3   3  12       82.11       86.91      9.83 o 
   4   3  12        5.31        6.49      7.64 o 
   5   3  12       99.24      115.01     12.05 o 
  -9   4  12       64.65       80.45     11.71 o 
  -8   4  12      584.20      613.67     17.96 o 
  -7   4  12        0.56        6.86      7.99 o 
  -6   4  12       74.16       62.53     17.72 o 
  -5   4  12     1592.77     1584.58     32.35 o 
  -4   4  12      353.49      308.15      8.24 o 
  -3   4  12       87.68       82.85      5.49 o 
  -2   4  12     2090.27     2070.24     25.63 o 
  -1   4  12     1849.83     1845.41     29.74 o 
   0   4  12       10.46        7.75      4.63 o 
   1   4  12      542.07      547.63     10.49 o 
   2   4  12      721.86      798.28     16.93 o 
   3   4  12      528.14      541.51     26.89 o 
   4   4  12       20.93       26.90      8.40 o 
   5   4  12       27.24       18.48     10.20 o 
  -9   5  12       26.65       37.92     10.97 o 
  -8   5  12       42.49       50.32     10.17 o 
  -7   5  12        5.12        4.41      8.18 o 
  -6   5  12        6.74        9.26      6.61 o 
  -5   5  12       17.39       14.95      5.08 o 
  -4   5  12      299.96      296.29      8.38 o 
  -3   5  12       49.24       62.12      5.34 o 
  -2   5  12      974.59      876.03     14.37 o 
  -1   5  12        1.62        8.20      4.60 o 
   0   5  12      336.91      300.62      8.85 o 
   1   5  12       14.00       13.92      5.22 o 
   2   5  12       80.80       69.97      7.95 o 
   3   5  12      229.24      212.70     11.10 o 
   4   5  12        0.92       -3.50      8.65 o 
  -8   6  12      164.90      164.73     12.71 o 
  -7   6  12      183.40      196.72     12.01 o 
  -6   6  12      133.36      158.92     10.89 o 
  -5   6  12      463.34      364.22     34.39 o 
  -4   6  12      762.80      662.97     12.45 o 
  -3   6  12       20.72        8.15      2.70 o 
  -2   6  12        0.78       -1.70      4.45 o 
  -1   6  12      309.66      337.85      9.62 o 
   0   6  12      265.60      264.46      8.74 o 
   1   6  12       47.88       46.17      5.99 o 
   2   6  12      179.74      209.23     10.84 o 
   3   6  12      152.10      157.20     12.89 o 
   4   6  12       47.02       33.65     13.54 o 
  -8   7  12        4.92        0.78     11.30 o 
  -7   7  12        8.33       11.55      8.70 o 
  -6   7  12       38.07       45.59      8.93 o 
  -5   7  12        9.69        3.82      7.38 o 
  -4   7  12      797.74      688.63     25.13 o 
  -3   7  12        5.09        3.43      4.26 o 
  -2   7  12      519.91      520.19     10.29 o 
  -1   7  12        0.35        0.43      4.98 o 
   0   7  12      221.77      258.38      8.86 o 
   1   7  12        9.24        1.66      6.97 o 
   2   7  12      336.52      352.73     16.33 o 
   3   7  12      160.92      182.57     12.22 o 
   4   7  12       17.03       16.81     10.16 o 
  -8   8  12        6.64       11.49     12.20 o 
  -7   8  12      321.99      340.35     15.15 o 
  -6   8  12      214.23      211.59     12.58 o 
  -5   8  12       13.73        4.58      7.65 o 
  -4   8  12      275.53      192.77     41.25 o 
  -3   8  12     1382.43     1305.57     40.20 o 
  -2   8  12       42.68       40.13      5.85 o 
  -1   8  12        3.09       -3.71      5.13 o 
   0   8  12      277.81      301.50      9.60 o 
   1   8  12      774.75      779.05     22.11 o 
   2   8  12        3.41       -3.49      8.26 o 
   3   8  12        0.05       -2.09      8.02 o 
  -7   9  12       21.82       26.93     10.04 o 
  -6   9  12       34.45       37.13      9.43 o 
  -5   9  12        2.46        0.41      7.99 o 
  -4   9  12      252.68      245.93     12.68 o 
  -3   9  12       25.17       26.49      6.41 o 
  -2   9  12      407.05      387.76     10.24 o 
  -1   9  12       74.92       74.12      6.82 o 
   0   9  12        1.14        5.87      7.35 o 
   1   9  12       70.87       72.65     12.51 o 
   2   9  12        1.36        3.79      7.96 o 
   3   9  12      121.93      114.41     12.23 o 
  -7  10  12       24.01       17.04      9.85 o 
  -6  10  12       45.52       44.72      9.99 o 
  -5  10  12      164.11      151.35     11.71 o 
  -4  10  12      116.66      101.20     10.30 o 
  -3  10  12      288.90      271.00     10.44 o 
  -2  10  12       91.21      111.75      7.55 o 
  -1  10  12       58.00       69.95      7.04 o 
   0  10  12       50.06       56.34      8.66 o 
   1  10  12      305.89      344.26     17.62 o 
   2  10  12       64.41       69.13      9.71 o 
  -6  11  12       84.75       82.12     11.41 o 
  -5  11  12       19.49       15.57      9.29 o 
  -4  11  12      173.90      180.66     12.23 o 
  -3  11  12       18.74       25.53      8.91 o 
  -2  11  12      229.46      247.41     10.00 o 
  -1  11  12        8.87       12.30      8.11 o 
   0  11  12      141.51      161.62     12.32 o 
   1  11  12        9.57       12.69     11.00 o 
   2  11  12       98.32      119.97     11.18 o 
  -5  12  12      214.07      231.73     14.20 o 
  -4  12  12      131.78      143.03     12.03 o 
  -3  12  12       35.94       41.60      9.90 o 
  -2  12  12       79.71       87.92     16.08 o 
  -1  12  12      412.83      446.31     15.01 o 
   0  12  12       16.68       20.11      9.16 o 
   1  12  12        4.29        1.17      9.76 o 
  -4  13  12       73.30       90.40     11.51 o 
  -3  13  12        5.62        4.87      9.51 o 
  -2  13  12       12.39       28.09     15.18 o 
  -1  13  12        0.60       -0.57      8.94 o 
  -9   1  13       43.83       46.28     10.52 o 
  -8   1  13      388.03      363.96     11.83 o 
  -7   1  13      164.58      169.83      8.80 o 
  -6   1  13      319.72      321.75     10.30 o 
  -5   1  13     1308.72     1307.66     39.07 o 
  -4   1  13        3.93       11.99      3.88 o 
  -3   1  13      136.53      123.42      5.77 o 
  -2   1  13      764.74      779.26     10.16 o 
  -1   1  13     1220.12     1118.87     59.26 o 
   0   1  13       13.80       15.90      3.67 o 
   1   1  13      175.07      174.30      8.41 o 
   2   1  13     1216.95     1352.60     28.87 o 
   3   1  13       94.07      107.86      8.53 o 
   4   1  13       14.00       22.97      9.86 o 
  -9   2  13      164.46      154.91     12.82 o 
  -8   2  13       43.66       70.45     10.09 o 
  -7   2  13      261.89      220.16      9.92 o 
  -6   2  13      217.18      246.44      8.75 o 
  -5   2  13      150.80      164.22      6.77 o 
  -4   2  13      830.94      782.50     22.60 o 
  -3   2  13      164.61      172.14      6.58 o 
  -2   2  13      952.89      868.16     12.62 o 
  -1   2  13      671.23      708.93     11.03 o 
   0   2  13       57.81       58.24      5.66 o 
   1   2  13      702.69      715.73     11.93 o 
   2   2  13       16.61       18.28      5.99 o 
   3   2  13      123.76      136.20      8.19 o 
   4   2  13        5.59        6.26      8.86 o 
  -9   3  13      108.71      102.30     11.99 o 
  -8   3  13       40.30       36.17      9.58 o 
  -7   3  13      436.95      486.07     15.65 o 
  -6   3  13      169.60      172.11      7.82 o 
  -5   3  13       52.44       54.97      5.77 o 
  -4   3  13       80.33       95.40      5.52 o 
  -3   3  13     1487.20     1412.43     14.38 o 
  -2   3  13      615.96      538.53     10.19 o 
  -1   3  13      180.20      183.40      7.64 o 
   0   3  13      657.86      674.52     11.35 o 
   1   3  13      182.75      182.77      8.14 o 
   2   3  13        2.94        2.09      5.74 o 
   3   3  13       19.96       21.30      8.94 o 
   4   3  13      270.98      277.83     15.15 o 
  -9   4  13        0.69       -2.02     10.17 o 
  -8   4  13       15.04       21.42      9.49 o 
  -7   4  13       83.56       86.32     10.11 o 
  -6   4  13        8.47        7.10      4.56 o 
  -5   4  13        3.34        0.18      5.23 o 
  -4   4  13       42.32       46.36      5.37 o 
  -3   4  13      192.34      172.42      7.41 o 
  -2   4  13        0.15       -2.39      4.44 o 
  -1   4  13       12.52       12.50      4.99 o 
   0   4  13      174.20      182.43      8.04 o 
   1   4  13        0.77       -3.66      5.21 o 
   2   4  13       14.28       12.84      6.54 o 
   3   4  13        3.45        3.32      7.62 o 
   4   4  13        0.27       -2.43      8.39 o 
  -8   5  13        0.04       -6.56      9.25 o 
  -7   5  13      245.51      248.73     15.72 o 
  -6   5  13      393.77      348.48     13.98 o 
  -5   5  13      285.38      281.29      9.85 o 
  -4   5  13      510.18      511.80     10.28 o 
  -3   5  13     1468.58     1378.37     18.00 o 
  -2   5  13       18.03       14.53      5.00 o 
  -1   5  13      100.35       94.50      6.46 o 
   0   5  13      916.36      978.42     13.56 o 
   1   5  13      132.19      150.17      8.30 o 
   2   5  13        4.59        9.74      7.33 o 
   3   5  13        3.22        0.37      7.77 o 
   4   5  13      187.50      217.69     18.60 o 
  -8   6  13      197.52      197.95     15.86 o 
  -7   6  13      477.53      477.40     16.21 o 
  -6   6  13      647.85      662.46     17.20 o 
  -5   6  13      200.75      172.34      8.49 o 
  -4   6  13       91.24      101.56      7.28 o 
  -3   6  13      105.28      112.13      6.62 o 
  -2   6  13      256.91      225.76      8.39 o 
  -1   6  13      886.79      886.73     14.05 o 
   0   6  13      160.84      146.11      7.54 o 
   1   6  13       49.45       62.64      6.73 o 
   2   6  13       65.94       66.70      8.82 o 
   3   6  13       34.50       44.57      9.02 o 
  -8   7  13       96.32      101.48     14.34 o 
  -7   7  13       12.44        4.49      8.97 o 
  -6   7  13      213.87      207.94     14.04 o 
  -5   7  13      485.13      495.72     15.51 o 
  -4   7  13       91.41       88.25      7.30 o 
  -3   7  13        0.57       -1.42      4.77 o 
  -2   7  13      807.24      788.00     12.43 o 
  -1   7  13      639.66      643.95     11.88 o 
   0   7  13       79.69       74.61      6.84 o 
   1   7  13       61.12       69.60      8.81 o 
   2   7  13      293.00      275.11     13.23 o 
   3   7  13       13.16        8.34      8.51 o 
  -7   8  13        3.69       -3.06      9.07 o 
  -6   8  13        0.08        1.03      8.41 o 
  -5   8  13        1.72        3.14      8.16 o 
  -4   8  13       42.14       39.27      6.80 o 
  -3   8  13       36.38       22.18      5.22 o 
  -2   8  13      246.46      244.98      9.24 o 
  -1   8  13        0.35        2.92      5.65 o 
   0   8  13        2.72        3.04      7.26 o 
   1   8  13        6.40       13.81      8.13 o 
   2   8  13        0.38       -7.40      8.24 o 
   3   8  13       19.93       21.38     11.30 o 
  -7   9  13       21.66       15.52      9.93 o 
  -6   9  13        1.57       -2.03      8.67 o 
  -5   9  13      763.80      738.19     18.59 o 
  -4   9  13      310.76      270.97     13.33 o 
  -3   9  13        2.85        1.35      6.17 o 
  -2   9  13      285.69      298.54     10.10 o 
  -1   9  13      467.66      487.68     11.64 o 
   0   9  13        0.19        2.66      7.84 o 
   1   9  13       39.66       49.91      9.43 o 
   2   9  13      178.88      231.05     16.04 o 
  -6  10  13      139.52      159.28     12.81 o 
  -5  10  13        0.33        1.72      8.90 o 
  -4  10  13       67.65       74.31     10.25 o 
  -3  10  13      160.28      178.04      9.45 o 
  -2  10  13      213.79      237.34      9.89 o 
  -1  10  13      327.57      311.05     13.12 o 
   0  10  13       90.91      104.05     10.15 o 
   1  10  13       97.26      115.14     11.01 o 
   2  10  13        0.37        7.91     11.69 o 
  -5  11  13        3.36        2.36      9.33 o 
  -4  11  13      109.33      104.14     11.27 o 
  -3  11  13       77.92       81.11     10.65 o 
  -2  11  13        4.65       -2.41      6.60 o 
  -1  11  13        5.67       -3.04      8.20 o 
   0  11  13      171.24      189.10     12.07 o 
   1  11  13       93.35      110.77     11.35 o 
  -4  12  13       22.98       20.82     10.02 o 
  -3  12  13       48.60       44.83     10.35 o 
  -2  12  13       14.45       28.55     10.46 o 
  -1  12  13        7.83        2.38      8.89 o 
   0  12  13        8.44       22.68      9.73 o 
  -9   0  14      109.45      127.92     26.85 o 
  -8   0  14       14.97       27.26     10.96 o 
  -7   0  14      831.09      828.92     59.14 o 
  -6   0  14      960.46      853.37     63.56 o 
  -5   0  14       55.91       51.39      7.52 o 
  -4   0  14      559.65      606.23     24.65 o 
  -3   0  14      750.65      685.62     17.06 o 
  -2   0  14        7.16       13.67      6.32 o 
  -1   0  14       54.08       44.37      7.21 o 
   0   0  14      564.34      608.75     17.68 o 
   1   0  14      291.34      292.47     15.07 o 
   2   0  14       16.98       21.58     10.20 o 
   3   0  14      175.39      190.02     14.58 o 
   4   0  14      145.58      167.40     27.16 o 
  -9   1  14       22.43       30.18     10.22 o 
  -8   1  14       80.38       97.67      8.78 o 
  -7   1  14        1.82        5.67      6.42 o 
  -6   1  14      272.71      270.55     10.12 o 
  -5   1  14        9.40        9.56      4.64 o 
  -4   1  14      128.24      130.25      6.65 o 
  -3   1  14      225.53      213.94      7.37 o 
  -2   1  14       82.45       71.96      5.36 o 
  -1   1  14      119.46       91.90     16.91 o 
   0   1  14      130.11      105.46      7.69 o 
   1   1  14       77.83       78.69      6.76 o 
   2   1  14       10.44       14.11      7.00 o 
   3   1  14      107.73      118.72      9.34 o 
   4   1  14       20.88       23.62     10.60 o 
  -9   2  14       97.98      104.04     12.40 o 
  -8   2  14      213.94      225.96     13.45 o 
  -7   2  14      289.24      274.12     18.12 o 
  -6   2  14      313.27      347.23     11.80 o 
  -5   2  14       29.09       23.33      4.88 o 
  -4   2  14       74.85       85.43      5.74 o 
  -3   2  14      251.86      243.07      8.22 o 
  -2   2  14       73.56       77.57      5.99 o 
  -1   2  14      134.38      130.38      6.89 o 
   0   2  14      159.79      167.87      7.80 o 
   1   2  14      602.89      615.25     12.03 o 
   2   2  14       95.73      104.75      7.79 o 
   3   2  14       11.84       14.03      9.55 o 
   4   2  14       58.38       55.21     11.14 o 
  -9   3  14        2.82        8.00     10.29 o 
  -8   3  14      105.26      123.99     11.75 o 
  -7   3  14        0.04       -0.03      6.57 o 
  -6   3  14      165.15      145.98     10.85 o 
  -5   3  14       77.82       63.53      6.72 o 
  -4   3  14      234.52      195.39      8.02 o 
  -3   3  14       14.75       10.49      4.95 o 
  -2   3  14       54.35       42.86      5.62 o 
  -1   3  14       47.43       56.20      6.03 o 
   0   3  14       59.54       57.08      6.26 o 
   1   3  14      190.56      219.06      9.47 o 
   2   3  14        6.20        4.92      6.39 o 
   3   3  14       58.97       67.70     10.83 o 
  -8   4  14       65.43       54.32     10.74 o 
  -7   4  14       33.35       31.78     11.20 o 
  -6   4  14      184.87      206.04      9.64 o 
  -5   4  14     1002.70      959.93     14.77 o 
  -4   4  14       11.00       22.44      5.38 o 
  -3   4  14      192.10      178.41      7.86 o 
  -2   4  14     1319.99     1328.16     15.05 o 
  -1   4  14      575.81      576.77     11.33 o 
   0   4  14       78.89       92.01      6.95 o 
   1   4  14       85.93      100.22      7.46 o 
   2   4  14      461.73      493.91     16.38 o 
   3   4  14        7.88        8.54      8.28 o 
  -8   5  14        2.60       11.20     11.57 o 
  -7   5  14        0.14        1.60     10.68 o 
  -6   5  14       10.95       15.45      6.47 o 
  -5   5  14       28.73       30.77      6.42 o 
  -4   5  14       76.75       67.34      6.24 o 
  -3   5  14        2.13        4.63      5.13 o 
  -2   5  14      121.67      117.68      7.07 o 
  -1   5  14        3.50        7.28      5.50 o 
   0   5  14       11.78        9.04      5.88 o 
   1   5  14      194.70      192.64      9.75 o 
   2   5  14      125.98      127.98     10.07 o 
   3   5  14       85.62       88.45     10.23 o 
  -8   6  14       69.39       65.51     13.54 o 
  -7   6  14       73.79       89.75     11.05 o 
  -6   6  14       54.59       51.03      9.62 o 
  -5   6  14      222.72      191.95      9.35 o 
  -4   6  14      414.84      374.81     11.02 o 
  -3   6  14      264.38      229.68      8.97 o 
  -2   6  14      197.79      200.36      8.69 o 
  -1   6  14      173.72      196.81      9.46 o 
   0   6  14       43.89       37.83      6.59 o 
   1   6  14       69.95       81.28      9.14 o 
   2   6  14       53.74       80.56      9.67 o 
   3   6  14       22.22       24.28      9.35 o 
  -8   7  14       10.95        7.59     12.19 o 
  -7   7  14        2.26        9.20      9.45 o 
  -6   7  14      171.89      170.10     12.13 o 
  -5   7  14        7.74        3.10      6.24 o 
  -4   7  14      103.25       95.61      7.86 o 
  -3   7  14        5.89        3.61      5.59 o 
  -2   7  14        6.04        7.90      5.79 o 
  -1   7  14       69.06       89.63      7.30 o 
   0   7  14       76.39       68.39      7.29 o 
   1   7  14      300.96      323.37     13.50 o 
   2   7  14        1.92        0.61      8.39 o 
  -7   8  14      171.25      173.74     13.36 o 
  -6   8  14      148.93      117.40     11.52 o 
  -5   8  14        1.20        0.25      8.50 o 
  -4   8  14      283.08      300.23     11.16 o 
  -3   8  14      312.53      312.82     10.18 o 
  -2   8  14        6.33        5.99      6.03 o 
  -1   8  14       48.57       56.32      7.13 o 
   0   8  14      810.01      902.75     18.06 o 
   1   8  14      111.71      130.42     10.87 o 
   2   8  14       10.31        7.99      8.93 o 
  -6   9  14       11.55       16.00      9.70 o 
  -5   9  14       38.42       51.25     10.14 o 
  -4   9  14      111.28      113.96     11.08 o 
  -3   9  14        8.41        9.02      6.87 o 
  -2   9  14       11.46        5.44      6.38 o 
  -1   9  14        4.91        3.87      6.50 o 
   0   9  14        5.27       10.95      8.65 o 
   1   9  14      109.75      107.02     11.00 o 
  -6  10  14      120.07      115.68     12.38 o 
  -5  10  14       57.96       67.97     11.03 o 
  -4  10  14       54.58       52.43     10.19 o 
  -3  10  14      152.18      160.49      9.67 o 
  -2  10  14      199.59      196.22      9.54 o 
  -1  10  14        1.27        0.15      8.43 o 
   0  10  14       89.53      125.41     11.23 o 
   1  10  14       56.40       67.22     10.84 o 
  -5  11  14        1.70      -13.74      9.52 o 
  -4  11  14       73.55       83.14     11.26 o 
  -3  11  14       11.02       16.33      9.56 o 
  -2  11  14       20.44       20.74      8.96 o 
  -1  11  14       21.98       32.05      9.54 o 
   0  11  14       16.45       17.79      9.78 o 
  -8   1  15       23.51       16.90      7.86 o 
  -7   1  15        3.59        4.34      6.73 o 
  -6   1  15      637.62      667.71     24.08 o 
  -5   1  15      629.38      560.58     13.57 o 
  -4   1  15      172.52      151.09      6.87 o 
  -3   1  15       65.42       81.22      6.35 o 
  -2   1  15      452.00      409.03     17.79 o 
  -1   1  15        1.70       -0.21      4.34 o 
   0   1  15       10.42       12.64      6.47 o 
   1   1  15      320.01      360.84     11.99 o 
   2   1  15      192.81      220.13     11.18 o 
   3   1  15        2.78       -8.28      7.80 o 
  -8   2  15      234.99      253.57     14.74 o 
  -7   2  15       32.19       39.72      7.63 o 
  -6   2  15      207.01      211.19      9.14 o 
  -5   2  15      148.67      168.79      7.90 o 
  -4   2  15      204.81      177.78      8.07 o 
  -3   2  15      261.70      257.22      8.80 o 
  -2   2  15       65.69       83.99      6.61 o 
  -1   2  15      439.83      436.17     10.65 o 
   0   2  15       74.27       92.25      7.30 o 
   1   2  15      146.45      185.66      8.94 o 
   2   2  15        0.77        2.07      7.40 o 
   3   2  15        6.60       10.72     10.23 o 
  -8   3  15      202.97      235.91     16.91 o 
  -7   3  15      467.71      445.48     19.23 o 
  -6   3  15       52.85       49.93      7.15 o 
  -5   3  15        1.98       -1.26      5.88 o 
  -4   3  15      366.53      398.43     10.09 o 
  -3   3  15      269.19      237.13      8.82 o 
  -2   3  15       11.65       12.33      5.54 o 
  -1   3  15      137.02      152.79      7.86 o 
   0   3  15      530.93      559.85     11.94 o 
   1   3  15      173.45      164.41      8.77 o 
   2   3  15        1.68       -1.68      6.77 o 
   3   3  15      156.59      150.71     13.80 o 
  -8   4  15        0.05        3.97     11.49 o 
  -7   4  15        1.32        4.70     10.91 o 
  -6   4  15        0.06       -2.49      6.31 o 
  -5   4  15        4.73        3.86      6.13 o 
  -4   4  15       58.67       59.26      6.43 o 
  -3   4  15       23.98       21.44      5.76 o 
  -2   4  15       39.21       36.68      6.15 o 
  -1   4  15       30.42       24.83      6.21 o 
   0   4  15       73.27       85.59      7.42 o 
   1   4  15        0.19        3.24      6.46 o 
   2   4  15       10.58       12.20      9.66 o 
   3   4  15       11.43       15.52      9.00 o 
  -8   5  15      110.34      121.14     14.92 o 
  -7   5  15      227.09      219.95     16.39 o 
  -6   5  15       25.25       26.31      7.11 o 
  -5   5  15       18.43       17.10      6.49 o 
  -4   5  15      982.86      974.42     14.11 o 
  -3   5  15     1447.92     1332.81     16.18 o 
  -2   5  15       27.12       24.33      6.05 o 
  -1   5  15       78.82       87.76      7.33 o 
   0   5  15      180.05      195.51      9.11 o 
   1   5  15       15.33       13.76      6.76 o 
   2   5  15       32.56       28.61      8.83 o 
  -7   6  15        7.76       16.30      9.75 o 
  -6   6  15      144.03      146.43     11.96 o 
  -5   6  15      138.19      158.01      9.12 o 
  -4   6  15      103.34       95.16      8.07 o 
  -3   6  15      636.70      626.99     12.35 o 
  -2   6  15        3.05        0.30      5.86 o 
  -1   6  15       94.77      106.67      8.52 o 
   0   6  15        4.38        0.34      6.33 o 
   1   6  15        8.19       13.92      8.42 o 
   2   6  15       28.58       40.44      9.43 o 
  -7   7  15       36.36       33.44     10.53 o 
  -6   7  15      535.85      564.45     17.66 o 
  -5   7  15      255.11      251.52     11.00 o 
  -4   7  15        0.25        0.83      6.51 o 
  -3   7  15        2.84        0.86      5.98 o 
  -2   7  15      249.60      257.43     10.06 o 
  -1   7  15      106.40      104.25      8.04 o 
   0   7  15       49.95       59.58      7.68 o 
   1   7  15      153.01      152.36     11.40 o 
   2   7  15       94.30       82.29     10.79 o 
  -7   8  15        0.49        3.87     10.17 o 
  -6   8  15        0.20        5.02      9.37 o 
  -5   8  15       26.82       26.91      9.56 o 
  -4   8  15       93.00       93.05      8.61 o 
  -3   8  15       10.69        6.40      6.45 o 
  -2   8  15       35.09       37.86      7.11 o 
  -1   8  15        0.62        0.00      6.62 o 
   0   8  15        9.36       13.32      8.85 o 
   1   8  15       45.12       55.60     10.17 o 
  -6   9  15      118.00      122.63     12.49 o 
  -5   9  15      236.93      229.08     13.96 o 
  -4   9  15        2.74        2.37      7.26 o 
  -3   9  15       28.34       28.41      7.78 o 
  -2   9  15      353.73      358.47     11.61 o 
  -1   9  15       68.22       75.49     10.16 o 
   0   9  15       39.62       30.76      9.68 o 
  -5  10  15       37.48       34.28     10.88 o 
  -4  10  15       16.78       10.15      9.63 o 
  -3  10  15      224.62      241.14     11.61 o 
  -2  10  15       22.38       22.80      7.49 o 
  -1  10  15      124.37      145.02     11.70 o 
  -3  11  15       56.49       64.07     11.28 o 
  -2  11  15       10.88       11.99      9.44 o 
  -8   0  16       72.83      104.77     13.62 o 
  -7   0  16      142.69      156.75     13.68 o 
  -6   0  16       15.60       21.14     10.02 o 
  -5   0  16      278.98      309.05     14.31 o 
  -4   0  16     1642.20     1463.17    112.93 o 
  -3   0  16      399.01      328.70     12.90 o 
  -2   0  16      116.32      112.89     11.41 o 
  -1   0  16       77.81       96.73     11.48 o 
   0   0  16      655.55      667.30     29.36 o 
   1   0  16       28.28       28.83     11.11 o 
   2   0  16        7.68        4.89     11.36 o 
  -8   1  16        5.30        3.70      7.91 o 
  -7   1  16       34.58       42.05      7.95 o 
  -6   1  16       27.94       24.24      7.23 o 
  -5   1  16      204.39      213.22      9.00 o 
  -4   1  16        8.14       -2.41      5.48 o 
  -3   1  16      170.13      161.35      7.94 o 
  -2   1  16       52.34       21.45      5.85 o 
  -1   1  16       57.37       52.19      7.40 o 
   0   1  16       15.16       19.40      7.24 o 
   1   1  16       46.14       56.98      8.38 o 
   2   1  16       30.78       37.11      8.73 o 
  -8   2  16      126.26      148.69     13.20 o 
  -7   2  16      275.87      270.58     11.66 o 
  -6   2  16       80.78       71.55      7.94 o 
  -5   2  16       91.27       91.22      7.92 o 
  -4   2  16      450.84      452.79     10.92 o 
  -3   2  16       93.86      110.03      7.37 o 
  -2   2  16        1.34        1.58      5.67 o 
  -1   2  16        1.25        1.25      5.90 o 
   0   2  16      179.21      197.20      9.35 o 
   1   2  16      144.67      148.14      9.93 o 
   2   2  16       66.82       74.03      9.30 o 
  -8   3  16        0.80        0.49     11.80 o 
  -7   3  16       19.73       20.18      8.31 o 
  -6   3  16        1.37        1.59      6.66 o 
  -5   3  16      108.69      122.48      8.60 o 
  -4   3  16        2.00        2.11      5.59 o 
  -3   3  16      103.05      111.00      7.45 o 
  -2   3  16       62.82       55.51      6.87 o 
  -1   3  16      183.58      205.97      9.36 o 
   0   3  16       20.45       35.44      7.07 o 
   1   3  16       46.58       52.71      7.80 o 
   2   3  16       39.08       37.05     11.09 o 
  -8   4  16       41.35       24.73     12.79 o 
  -7   4  16        0.50       -2.89     11.30 o 
  -6   4  16      197.85      217.89     10.48 o 
  -5   4  16      113.12       95.09      8.37 o 
  -4   4  16        4.02        2.50      5.81 o 
  -3   4  16      170.89      194.03      8.74 o 
  -2   4  16      993.54      982.96     14.96 o 
  -1   4  16       69.17       63.59      7.45 o 
   0   4  16        0.75       -0.44      6.52 o 
   1   4  16      117.53      139.98      9.09 o 
   2   4  16       72.56       76.62     10.26 o 
  -7   5  16        7.73       10.78     12.12 o 
  -6   5  16        1.76        8.34      7.16 o 
  -5   5  16        2.88        7.86      6.73 o 
  -4   5  16        6.56        0.82      5.90 o 
  -3   5  16        5.91        0.43      6.01 o 
  -2   5  16       26.73       40.10      6.95 o 
  -1   5  16       28.36       30.80      7.04 o 
   0   5  16      168.19      190.56      9.66 o 
   1   5  16       38.96       35.16      9.11 o 
   2   5  16       37.52       50.84     10.12 o 
  -7   6  16       80.01       80.82     11.88 o 
  -6   6  16       51.56       69.28     10.87 o 
  -5   6  16       58.93       65.24      8.14 o 
  -4   6  16      162.02      160.10      9.45 o 
  -3   6  16       95.61       87.77      7.72 o 
  -2   6  16      193.35      228.22      9.95 o 
  -1   6  16      252.57      267.04     11.75 o 
   0   6  16       57.16       47.76      7.84 o 
   1   6  16       30.99       42.43      9.55 o 
  -6   7  16       49.19       45.89     10.65 o 
  -5   7  16        4.47        1.72      7.13 o 
  -4   7  16       12.72        9.06      7.10 o 
  -3   7  16       43.78       43.92      7.31 o 
  -2   7  16        0.13       -6.37      6.51 o 
  -1   7  16      131.24      153.42      9.29 o 
   0   7  16       18.13       29.28      9.56 o 
   1   7  16        9.18       17.20      9.37 o 
  -6   8  16        3.34       -4.91      9.59 o 
  -5   8  16       49.00       46.49     10.46 o 
  -4   8  16      287.54      298.33     12.29 o 
  -3   8  16       39.67       34.63      7.46 o 
  -2   8  16       49.24       52.87      7.92 o 
  -1   8  16      147.52      170.74      9.70 o 
   0   8  16      297.47      329.63     14.97 o 
  -5   9  16       61.02       84.12     11.94 o 
  -4   9  16        2.94        4.21      7.89 o 
  -3   9  16        2.00       -0.96      7.75 o 
  -2   9  16        1.78       -0.36      7.26 o 
  -1   9  16       27.60       28.11      9.96 o 
  -3  10  16      135.29      129.94     10.43 o 
  -8   1  17       14.86        4.29      8.24 o 
  -7   1  17       47.29       56.26      8.59 o 
  -6   1  17      120.21      117.04     10.00 o 
  -5   1  17      240.04      215.34      9.46 o 
  -4   1  17       84.22       92.46      7.49 o 
  -3   1  17      410.64      417.23     13.58 o 
  -2   1  17      102.63      101.09      8.50 o 
  -1   1  17       22.89       28.20      7.48 o 
   0   1  17       24.67       24.69      7.90 o 
   1   1  17       85.35       94.80      9.81 o 
  -7   2  17       26.54       43.70      9.17 o 
  -6   2  17        0.42       -2.35      6.89 o 
  -5   2  17       92.82       98.63      8.53 o 
  -4   2  17       98.45      115.94      7.82 o 
  -3   2  17       96.85       86.72      7.48 o 
  -2   2  17      155.32      192.97      9.13 o 
  -1   2  17       45.51       47.59      7.89 o 
   0   2  17       18.37       27.81      7.98 o 
   1   2  17        3.07        3.69      8.20 o 
  -7   3  17       63.04       55.05      9.65 o 
  -6   3  17        0.97       -2.65      7.01 o 
  -5   3  17      214.33      222.15     10.77 o 
  -4   3  17      440.30      429.54     11.40 o 
  -3   3  17        8.15        4.32      6.14 o 
  -2   3  17        8.15       10.25      6.57 o 
  -1   3  17      108.74      137.46      8.77 o 
   0   3  17       44.61       40.57      7.72 o 
   1   3  17        0.12        2.19      8.11 o 
  -7   4  17       20.09       18.07     10.30 o 
  -6   4  17       27.14       28.14      7.80 o 
  -5   4  17       23.22       23.99      7.46 o 
  -4   4  17        1.05        1.46      6.17 o 
  -3   4  17       19.04       15.09      6.60 o 
  -2   4  17       93.54       98.98      8.18 o 
  -1   4  17        3.27        7.08      7.04 o 
   0   4  17        6.39       11.30      7.37 o 
   1   4  17       19.12       21.74      7.91 o 
  -7   5  17       85.37       95.49     14.96 o 
  -6   5  17       12.46       10.96      7.66 o 
  -5   5  17       27.38       35.99      7.80 o 
  -4   5  17      148.36      140.89      8.68 o 
  -3   5  17       14.65       13.05      6.67 o 
  -2   5  17      101.84      103.49      8.46 o 
  -1   5  17      357.26      384.76     12.26 o 
   0   5  17      286.48      286.47     11.74 o 
   1   5  17        0.60        0.67      9.18 o 
  -6   6  17        0.37        7.84      9.89 o 
  -5   6  17       75.93       72.83      8.79 o 
  -4   6  17      132.83      156.70      9.99 o 
  -3   6  17       95.49      101.82      8.38 o 
  -2   6  17      129.89      161.72      9.41 o 
  -1   6  17       52.45       48.98      8.04 o 
   0   6  17       52.96       73.51      8.75 o 
  -6   7  17      155.61      163.13     17.42 o 
  -5   7  17       66.43       56.51      8.75 o 
  -4   7  17       43.83       49.32      8.56 o 
  -3   7  17       60.07       70.44      8.21 o 
  -2   7  17       43.65       45.21      7.97 o 
  -1   7  17       26.16       22.72      7.90 o 
  -5   8  17       47.13       66.06     11.68 o 
  -4   8  17       35.41       40.50      8.76 o 
  -3   8  17        1.62       -2.12      7.84 o 
  -2   8  17       18.09        6.68      7.63 o 
  -1   8  17       11.90       12.90      8.72 o 
  -7   0  18       19.42       13.55     11.73 o 
  -6   0  18        0.14        0.04     12.84 o 
  -5   0  18      196.62      224.71     15.20 o 
  -4   0  18      245.13      219.11     15.16 o 
  -3   0  18        6.84       -0.14      9.76 o 
  -2   0  18       25.45       41.31     11.27 o 
  -1   0  18      619.18      690.34     21.81 o 
   0   0  18       57.06       62.94     12.79 o 
  -7   1  18       16.03       10.91      8.97 o 
  -6   1  18        4.68       -0.62      8.18 o 
  -5   1  18       11.42       12.93      6.65 o 
  -4   1  18       10.46        3.89      7.03 o 
  -3   1  18       25.11       23.19      7.58 o 
  -2   1  18       40.03       48.89      8.11 o 
  -1   1  18        0.87       -2.44      7.43 o 
   0   1  18       44.52       56.02      9.15 o 
  -7   2  18       74.78       61.54     10.06 o 
  -6   2  18       96.96      108.86     10.49 o 
  -5   2  18      119.08      107.10      9.18 o 
  -4   2  18      180.49      182.00      9.22 o 
  -3   2  18      122.71      139.52      8.79 o 
  -2   2  18       30.43       27.97      7.90 o 
  -1   2  18       58.74       73.90      9.08 o 
   0   2  18        1.27        7.06      8.24 o 
  -7   3  18       46.76       37.22      9.83 o 
  -6   3  18       29.39       50.80      8.68 o 
  -5   3  18       36.14       36.09      8.07 o 
  -4   3  18        2.00       -6.28      6.36 o 
  -3   3  18       36.00       29.12      7.27 o 
  -2   3  18       16.99       28.17      7.50 o 
  -1   3  18        1.64       -4.44      7.51 o 
   0   3  18       99.11      122.54     10.41 o 
  -6   4  18      147.19      146.56     10.31 o 
  -5   4  18       78.46       55.17      8.66 o 
  -4   4  18       14.74        5.99      6.75 o 
  -3   4  18      135.96      176.99      9.55 o 
  -2   4  18      232.10      222.44     10.51 o 
  -1   4  18        6.09       -4.97      7.36 o 
   0   4  18       57.53       71.64      9.72 o 
  -6   5  18        2.77        5.23      8.16 o 
  -5   5  18       17.03       19.29      7.96 o 
  -4   5  18        0.37       -4.20      7.45 o 
  -3   5  18        3.78        0.09      7.02 o 
  -2   5  18       28.90       32.82      7.82 o 
  -1   5  18        0.06       -9.86      7.40 o 
  -5   6  18       62.11       62.01      9.12 o 
  -4   6  18       23.08       16.61      8.25 o 
  -3   6  18       23.78       29.76      7.75 o 
  -2   6  18      112.22      130.79      9.61 o 
  -1   6  18       50.32       45.01      8.49 o 
  -4   7  18        0.85        0.27      8.13 o 
  -3   7  18       22.80       17.06      7.85 o 
  -6   1  19      242.35      213.21     14.01 o 
  -5   1  19       19.82       14.24      7.72 o 
  -4   1  19       53.87       61.61      8.74 o 
  -3   1  19       65.57       73.23      8.94 o 
  -2   1  19      107.36      104.98      9.68 o 
  -1   1  19       26.85       22.22      8.71 o 
  -6   2  19       15.80       22.15      9.44 o 
  -5   2  19       19.11        7.60      7.91 o 
  -4   2  19       66.66       76.32      8.91 o 
  -3   2  19        6.53        1.52      7.60 o 
  -2   2  19        5.03        2.63      7.97 o 
  -1   2  19        3.47       -8.09      8.04 o 
  -5   3  19      139.40      140.96     10.35 o 
  -4   3  19       28.49       17.26      7.35 o 
  -3   3  19       24.07       19.95      7.65 o 
  -2   3  19      107.27      124.13     10.26 o 
  -5   4  19        3.75        0.60      8.01 o 
  -4   4  19        3.39       -2.62      7.08 o 
  -3   4  19        9.64        8.72      7.52 o 
  -2   4  19        4.14        3.01      7.79 o 
  -4   5  19       21.24       16.43      8.48 o 
  -3   5  19       14.05       22.67      8.04 o 
  -4   0  20       49.50       41.71     12.64 o 
                                                 
